# Supplementary material for: Comprehensive metabolomics expands precision medicine for triple-negative breast cancer
Source: Cell Res. 2022 Feb 1;32(5):477–90. doi: 10.1038/s41422-022-00614-0 (PMC9061756; doi:10.1038/s41422-022-00614-0)
Supplement: Supplementary file 12 — Supplementary Tables [file 41422_2022_614_MOESM12_ESM.xlsx]

## Sheet: Table S1
Table S1. log2 transformed abundance of MS2 annotated polar metabolites in TNBC samples and normal tissues
Peak	Name	FUSCCTNBC002_T	FUSCCTNBC049_T	FUSCCTNBC053_T	FUSCCTNBC060_T	FUSCCTNBC061_T	FUSCCTNBC064_T	FUSCCTNBC074_T	FUSCCTNBC082_T	FUSCCTNBC089_T	FUSCCTNBC094_T	FUSCCTNBC104_T	FUSCCTNBC106_T	FUSCCTNBC108_T	FUSCCTNBC109_T	FUSCCTNBC111_T	FUSCCTNBC112_T	FUSCCTNBC114_T	FUSCCTNBC117_T	FUSCCTNBC120_T	FUSCCTNBC126_T	FUSCCTNBC141_T	FUSCCTNBC153_T	FUSCCTNBC157_T	FUSCCTNBC185_T	FUSCCTNBC189_T	FUSCCTNBC190_T	FUSCCTNBC192_T	FUSCCTNBC206_T	FUSCCTNBC207_T	FUSCCTNBC209_T	FUSCCTNBC218_T	FUSCCTNBC219_T	FUSCCTNBC221_T	FUSCCTNBC222_T	FUSCCTNBC224_T	FUSCCTNBC228_T	FUSCCTNBC235_T	FUSCCTNBC275_T	FUSCCTNBC278_T	FUSCCTNBC280_T	FUSCCTNBC281_T	FUSCCTNBC287_T	FUSCCTNBC299_T	FUSCCTNBC302_T	FUSCCTNBC304_T	FUSCCTNBC316_T	FUSCCTNBC318_T	FUSCCTNBC325_T
M268T169_POS	Adenosine	21.2917	22.4499	23.2025	22.4706	22.7733	23.9771	22.9313	20.221	21.9558	23.2726	22.2809	23.1063	23.6649	22.3	22.2673	20.7296	22.2696	22.3324	21.7565	23.2096	23.0672	22.6225	21.1076	21.7598	22.3147	23.6214	22.48	22.2921	23.0646	21.1981	23.608	23.7014	19.7434	23.1144	23.2802	23.1978	19.8151	20.9395	23.6403	23.3195	22.6064	23.2582	23.2959	22.8106	22.8572	22.2696	22.2775	21.1255
M253T43_NEG	cis-9-Palmitoleic acid	17.3792	16.3391	17.2164	16.2156	17.6162	15.6773	17.5365	17.468	16.7756	15.5893	17.1004	15.7313	16.4153	16.2622	17.9192	18.1878	16.9032	16.2137	17.0534	17.1654	16.6358	15.0659	16.2363	15.8799	17.4128	17.516	14.5687	16.1135	16.4334	16.6408	17.0774	16.5296	17.108	17.2377	16.5204	16.1053	17.8149	16.5966	16.5731	15.7731	16.3529	16.183	15.6467	15.2622	15.9613	17.0277	15.7099	16.7508
M71T296_NEG	Dihydroxyacetone	17.198	17.4022	15.2061	18.0505	13.92	15.8799	14.5746	17.7799	16.5204	16.7059	15.7207	15.5537	17.6443	16.9524	17.258	16.4383	15.977	15.3163	16.2732	13.8727	17.2323	13.7731	15.2326	17.0292	15.1236	15.0276	15.9859	17.0936	15.9269	17.0944	14.5864	14.5018	16.7042	15.1791	14.464	14.8435	17.523	17.2089	15.5049	17.1292	15.7834	16.3786	17.3278	13.8337	16.1337	15.7393	15.4318	14.8727
M348T421_POS	Adenosine monophosphate (AMP)	17.3686	16.0743	19.5185	15.5657	20.6353	18.167	18.7937	14.6382	15.4956	19.9077	15.6325	21.823	20.0236	18.6651	18.8276	16.896	17.7764	20.9313	14.9837	20.9862	20.4828	20.436	15.435	16.5417	17.9732	20.7506	21.5849	18.7435	19.9056	17.1984	21.473	18.9374	15.7313	20.0522	19.5736	20.141	15.4252	16.2512	18.5253	20.1338	19.8872	20.6438	18.3837	18.4823	19.6453	18.0581	21.0735	17.9203
M255T43_3_NEG	Palmitic acid	19.5335	19.8817	19.6962	20.1095	19.7555	19.4381	19.7423	20.6756	19.65	18.699	19.4138	19.1811	19.4706	18.693	19.9034	20.0398	20.2113	18.8159	20.1545	19.5934	19.533	18.5163	18.5594	19.5677	19.5928	19.8919	18.5137	19.3968	19.6504	19.2825	19.8986	19.4122	20.2339	19.0157	18.6366	18.911	20.6637	19.5914	19.1203	19.6431	19.9247	19.0696	19.238	18.7328	19.1618	19.5475	18.9268	19.0275
M210T432_NEG	Phosphocreatine	12.3021	12.3772	11.9873	15.0447	11.2877	15.0276	10.2761	10.2288	12.8258	10.6883	7.96578	14.2586	15.3786	13.3304	10.9144	11.7271	11.5265	9.88417	13.0049	10.9513	11.9694	9.31061	14.1196	13.8435	9.98014	13.5507	13.8823	12.4717	12.1643	11.6211	10.2992	14.9339	14.8727	10.8297	11.1421	11.8611	12.6096	15.1277	12.0868	15.1635	13.1969	11.4512	14.5507	13.2863	12.7669	13.0802	11.0498	10.8842
M269T379_POS	Allopurinol riboside	11.1799	12.0532	12.3078	2.31615	11.8572	11.5555	11.1674	9.42626	12.1131	12.4173	10.2167	1.59932	8.97441	11.8416	11.8337	10.8218	10.2877	11.6211	10.6439	11.2107	11.7398	11.6484	11.9908	11.388	12.6484	11.6618	10.9586	11.7271	11.1293	11.7855	11.4767	9.224	12.9144	11.9873	12.2644	11.1674	10.7649	9.5812	11.944	9.38586	11.6484	12.1768	9.24317	11.8842	11.0634	12.2438	10.7649	12.7956
M122T214_NEG	Nicotinate	11.4305	11.1861	12.0967	13.7936	10.7056	12.1611	12.6119	15.2805	13.3443	11.1923	12.7185	10.2288	11.1485	9.53333	9.37287	15.1397	11.8688	10.2167	11.4564	12.9088	10.4717	13.5265	7.79442	10.5216	12.7271	12.2228	9.78463	12.8803	10.7895	12.8688	10.1293	13.6991	11.1357	10.6528	10.5018	11.9549	11.8765	12.0049	10.8765	10.8455	10.3332	9.31061	11.1033	10.0224	15.2622	10.8138	9.45327	10.0768
M133T489_POS	Ornithine	14.7524	14.7885	14.3718	16.1337	16.4464	14.7153	14.7885	14.7885	14.5018	12.0835	14.5507	13.7731	15.1477	15.0743	14.8337	13.9012	13.412	13.4383	15.6855	14.0362	14.7834	12.5118	13.8727	14.0276	13.9658	14.1437	12.9658	16.0785	14.5507	14.8188	14.0362	14.0701	14.7046	11.9031	13.0413	13.4383	16.7135	14.7099	13.9385	14.9522	14.0785	12.933	13.6439	13.0918	13.6096	14.5687	13.5142	13.92
M337T39_NEG	Erucic acid	13.5142	13.158	13.0014	13.6096	13.2091	13.1908	11.4969	13.3853	12.7313	13.0172	12.0498	15.5356	14.7099	14.365	13.1768	13.3581	11.9586	11.6528	14.1517	12.7503	11.7356	9.93369	11.9366	13.1815	12.3934	11.5793	11.4919	11.8017	13.0634	13.2556	13.7834	13.9926	14.9339	11.6393	10.3219	13.0583	19.7862	13.8337	11.2992	12.3471	12.7997	12.5216	12.1643	12.4589	12.5817	12.7292	11.8611	12.3021
M298T69_POS	S-Methyl-5'-thioadenosine	17.2815	19.8665	17.998	18.7478	20.5372	16.6503	19.674	12.973	18.2135	19.4878	17.6865	18.2002	18.3548	18.3641	19.4456	17.69	19.9258	22.1293	17.3618	19.3398	17.4091	18.6952	18.5667	14.7576	19.5526	17.7332	18.9259	19.1086	19.5017	19.3978	19.8939	19.7784	14.7987	20.6863	20.9944	19.8905	15.7419	16.6542	19.6805	19.147	18.8687	20.5365	17.4696	17.9417	16.9564	14.5507	21.6245	21.0023
M244T397_POS	Cytidine	13.4383	13.1596	14.0102	13.8727	14.1437	12.5957	14.6607	13.6991	13.4512	12.5957	15.2696	11.3443	12.4094	14.2877	14.6096	14.3021	13.3718	12.1611	13.9476	13.8238	14.4383	13.6096	14.4704	14.3092	13.8238	14.2363	12.7669	14.8727	13.2303	14.4767	13.3987	13.5864	12.7142	14.2659	14.2288	14.1596	13.7524	14.9293	13.92	13.2877	13.7524	13.7419	13.9476	14.7366	13.4893	14.6991	13.8727	14.2288
M90T335_POS	L-Alanine	15.4987	15.7393	14.9703	16.0319	14.3443	15.6607	15.8775	15.8727	15.5142	16.0036	15.8727	16.1033	15.6154	15.6662	15.9316	15.5507	12.0396	16.3198	14.464	15.435	15.641	15.5356	15.1674	15.3987	15.9522	14.2512	15.691	15.4153	14.6883	15.3853	15.5834	15.5893	15.4153	15.1946	15.4512	16.1397	12.5435	15.6745	15.2949	15.6607	15.9269	15.1277	15.4252	15.1869	15.0743	16.1536	15.7233	15.3547
M385T401_POS	S-Adenosyl-L-homocysteine	15.4608	15.7987	16.7324	15.8557	15.6467	16.2307	16.5477	14.2659	17.4256	16.7212	14.412	18.7971	16.9632	15.4799	16.9624	15.4415	15.8337	15.959	15.1869	16.0426	15.7233	16.2769	15.8088	15.4087	16.2967	15.7654	16.3769	15.7419	16.6644	15.0058	16.9998	16.9013	14.9658	16.622	16.3718	17.065	15.4054	15.2877	16.8675	16.9418	15.4767	16.7912	15.4576	17.2977	16.7839	15.1556	16.5219	16.5096
M606T425_NEG	UDP-N-acetylglucosamine	18.6855	16.8678	20.9509	15.6883	22.2314	21.0169	20.8357	14.7834	20.416	20.7706	20.7879	22.2453	20.8676	21.2131	19.3123	20.3853	20.7672	22.5537	12.0258	21.5674	21.5889	21.6149	20.9805	18.9363	21.4691	21.0497	22.4655	20.3324	21.8968	20.7207	21.8176	18.0936	16.7302	21.9067	22.2406	22.0916	16.392	19.5124	21.3483	21.5422	21.8233	22.8377	19.9414	21.2561	22.0092	21.3592	21.728	20.6475
M171T424_NEG	Glycerol 3-phosphate	17.1087	14.6718	14.0276	15.2475	17.2532	13.9293	13.3718	13.5142	14.0276	16.9911	12.183	17.2194	18.041	16.6525	17.042	14.6883	13.6551	13.7524	12.5746	17.1307	13.1517	14.0951	15.8751	17.4356	13.3021	12.7977	15.6154	14.6828	15.734	15.669	15.3987	16.5432	13.7628	13.6773	12.0901	14.1357	17.3799	16.392	12.1228	14.5142	16.1135	14.4893	15.7808	14.887	15.2913	12.3826	15.2622	13.8435
M148T271_NEG	L-Methionine	18.3896	18.0549	18.7147	18.138	18.7753	18.2026	18.4254	18.3839	18.3688	20.1056	18.7498	18.1106	18.5192	19.0881	18.1525	18.6854	18.472	19.3225	16.9875	18.4682	18.2876	18.33	18.5785	18.9481	18.9573	17.5744	19.224	18.811	18.662	18.2904	18.0154	18.9738	17.5067	19.4391	19.2431	19.4497	16.9121	19.2504	18.824	18.8123	17.9217	18.0663	18.2757	18.4716	18.7781	18.8935	18.5611	19.5893
M116T307_POS	L-Proline	20.2211	20.0962	20.7969	20.7468	20.3923	20.2806	19.4617	20.8095	19.9874	19.8821	18.3576	20.401	20.2042	19.9855	18.5314	19.983	20.3228	19.9419	20.5552	19.7279	19.1363	20.3405	20.1417	20.1505	20.6252	19.8162	17.3427	20.2291	20.4099	18.7182	18.5688	20.3684	20.2752	19.9004	18.8762	20.2171	20.804	20.3457	19.6532	20.204	19.8966	19.2483	20.8486	20.5839	15.5018	20.4028	19.9961	19.1859
M281T42_NEG	Oleic acid	19.798	19.1882	19.3236	19.314	19.7298	18.4212	19.18	21.4263	19.2511	18.2071	19.7819	19.1344	19.2678	18.7303	19.9775	20.8871	19.147	18.723	19.5872	19.7722	19.1444	17.7759	18.4739	19.483	19.2845	19.6852	17.4619	18.7705	19.1625	19.7504	20.2536	19.0675	20.1328	18.847	18.2885	18.6646	21.8636	19.8345	18.794	18.7545	19.4676	18.7885	19.1938	18.3351	18.3917	19.2411	18.5647	19.4201
M61T102_POS	Urea	17.5394	17.5271	16.8326	17.1523	16.9821	16.3216	16.6546	17.4106	16.3145	16.7934	16.7895	16.1694	17.0379	17.076	17.1068	16.6599	16.9413	16.3251	17.3903	17.1103	17.0337	16.7486	17.4925	16.9536	16.7143	16.8699	15.3408	17.3764	16.95	17.1149	16.0889	17.0087	16.9324	16.2659	16.387	16.7634	17.4172	17.2215	16.7238	17.5068	17.1272	16.8621	16.5893	17.0926	15.8213	16.0701	16.1965	16.8108
M161T65_POS	D-Alanyl-D-alanine (D-Ala-D-Ala)	11.8727	9.23122	16.1033	2.31615	16.1417	10.6073	17.3659	14.997	17.0027	17.7925	17.3336	14.3512	1.82375	16.8343	14.5447	15.1556	16.1357	17.7656	1.9855	17.4179	14.7099	16.0659	14.5326	12.7356	17.9213	15.8846	16.494	15.1713	13.9385	16.9411	13.3987	16.1216	15.7936	18.237	17.9023	14.3373	2.30451	14.412	17.2461	12.3691	16.648	14.906	12.9873	13.4767	13.1453	17.5474	17.0583	17.6966
M147T505_POS	L-Pipecolic acid	21.1601	21.0183	20.4409	21.5865	20.128	20.769	20.4727	20.3401	20.291	21.3619	20.9088	20.6072	20.4603	20.6517	20.5412	20.8992	20.409	21.1085	19.72	20.548	20.8355	20.5648	20.9413	21.1315	20.593	20.1643	21.486	20.9415	20.2562	20.8061	20.2845	20.7741	20.4549	20.4454	20.6361	20.4124	20.3262	20.9559	20.7194	20.9173	20.0285	20.2455	20.739	20.584	20.5429	20.4992	21.0141	20.8259
M227T44_NEG	Myristic acid	16.4512	16.6753	17.4256	16.7547	16.9982	15.977	17.1563	17.4649	16.848	15.8823	16.7111	15.3752	16.0701	15.669	17.6115	17.3553	17.374	16.0319	16.7822	17.0341	16.8812	15.7628	15.7046	15.9635	17.1558	17.4679	15.1196	16.0992	16.6294	16.1556	16.5492	16.5981	17.1716	16.4956	15.6297	15.7602	17.1568	16.3987	15.9748	16.0868	16.9507	16.0889	15.6773	15.2732	15.4862	16.7895	15.6551	16.1674
M365T39_NEG	Nervonic acid	14.3853	13.7313	12.7292	13.5387	14.8918	14.2949	10.0224	12.0498	12.0327	13.6883	11.2228	14.1115	15.2061	12.3554	12.3247	12.9694	12.2107	12.5314	16.4544	13.8337	11.9403	9.31967	13.3304	14.5567	11.2408	11.2348	13.464	11.2644	14.5567	11.9908	15.5173	14.9431	11.584	11.2761	10.0362	15.8582	16.5417	13.412	10.5411	14.0447	12.0498	13.4252	12.4512	13.8918	13.3987	11.5699	10.388	12.3106
M204T324_POS	Acetylcarnitine	17.242	17.6814	17.9495	16.4688	17.4857	17.2693	17.2277	19.0391	17.1696	16.4004	16.5477	16.8211	17.2229	17.1008	17.1167	16.5687	17.6096	17.3722	17.8652	17.2947	16.4576	17.3454	17.1373	16.5775	17.1551	17.8678	18.2478	16.9251	17.0558	17.211	18.0584	16.5018	17.1261	17.458	16.4334	16.8921	16.472	17.4828	16.6778	17.9154	17.4066	16.6916	16.9335	17.5015	17.2434	18.241	18.128	17.6496
M282T274_POS	N6-methyladenosine	16.6841	16.8262	17.2666	17.0733	16.9133	16.9917	17.6559	16.2877	17.0475	17.3598	17.5422	17.0152	16.8366	16.6623	16.4104	16.9725	17.4556	17.6779	17.0633	17.1159	17.4277	17.5621	16.7471	16.8014	17.529	17.6356	16.208	17.5848	16.6784	16.8603	17.7962	17.4086	17.1531	17.39	17.4332	17.7652	16.3286	16.9267	16.9627	17.1425	17.7221	16.7372	17.0103	16.9572	16.4528	17.2564	17.5615	17.1693
M175T501_POS	L-Arginine	22.8095	22.632	22.8137	23.4183	23.1385	22.7526	22.9578	24.2077	22.8214	21.9708	22.8082	22.3211	22.8799	22.4435	23.2615	23.0571	23.0807	22.3222	22.6159	22.5676	22.8786	23.0192	23.2081	22.8253	22.6411	22.7109	21.5967	23.3137	22.3406	22.8338	22.4785	23.2809	22.4966	21.6077	21.7877	22.5699	24.3309	23.092	22.2207	22.4911	22.5211	21.739	22.5781	21.455	22.4943	22.3072	22.3106	22.1795
M161T519_POS	N6-Methyl-L-lysine	18.7623	18.0432	18.7885	19.1853	17.7933	19.3302	19.3116	18.7804	18.3168	18.6752	18.7532	19.7054	18.4176	19.3875	19.1684	20.1165	18.198	19.9572	19.5466	18.8164	19.9641	19.4211	19.3417	18.2278	18.639	18.5942	20.0845	19.1476	18.5116	18.4717	17.8893	19.2701	17.5745	17.9196	17.9218	18.8339	17.1202	20.628	19.2813	20.7944	20.1995	18.7154	18.7715	18.6746	18.848	18.646	20.966	19.0125
M189T508_POS	N6,N6,N6-Trimethyl-L-lysine	19.575	18.4917	19.1373	18.8827	19.0182	18.9567	19.8651	18.8181	19.7438	19.3487	19.765	19.2667	18.4253	20.7083	20.3244	19.8656	20.1281	20.2738	18.5306	19.9387	19.3451	20.7119	20.3967	19.239	19.513	18.9337	21.1015	19.5995	19.6033	18.7819	19.4099	19.8514	18.3075	19.5293	19.6837	20.1026	17.3394	19.4273	19.7671	19.6588	19.0646	19.4778	18.9509	19.8652	19.5376	19.6393	19.6072	20.8046
M279T42_2_NEG	Linoleic acid	19.3929	18.365	18.8958	18.4341	18.7047	17.6549	19.7103	21.1503	19.1375	16.8406	19.6	17.841	18.2592	18.2396	19.7095	20.3478	19.8263	17.815	18.9298	18.486	18.9314	17.424	18.2009	18.5516	19.1212	19.1872	16.9075	18.7256	18.6465	19.2234	19.1396	18.5037	19.9345	17.9444	18.5372	17.3502	20.7278	19.3844	18.7955	18.2477	18.5348	17.9811	18.5786	17.7526	17.3886	18.4499	17.8439	19.1691
M319T332_NEG	D-Mannose 1-phosphate	12.5579	12.8037	12.3078	13.3987	12.4278	12.5265	12.2935	12.9873	12.5957	12.2137	11.5699	11.1611	12.8591	12.464	12.6188	12.1954	12.4843	10.6165	12.8098	12.0701	12.5531	11.8178	12.5167	12.0224	12.388	11.3608	11.1228	12.6257	12.4094	12.6416	12.3581	12.6618	12.9944	10.2408	10.9586	11.9476	12.5068	12.6303	11.8337	12.6142	12.2703	11.6211	12.5864	12.2963	12.3359	12.5483	12.0084	11.2761
M448T200_NEG	Glycochenodeoxycholate	11.0224	12.7916	11.933	14.6991	11.6528	13.3581	10.5216	12.0014	13.7936	10.0498	1.58015	10.7056	8.42206	11.9513	10.7313	7.45121	6.08321	10.6883	14.0617	11.8533	1.64616	9.85643	12.2046	11.0224	12.0668	8.43463	7.83289	11.5887	11.2228	10.8533	8.62205	10.8842	11.3554	1.18269	5.80478	10.7398	11.1984	13.6325	1.29866	9.66	1.76553	1.11103	15.6523	9.65284	11.4094	9.80413	1.22651	1.11103
M123T51_POS	Nicotinamide	21.6026	21.3158	22.4409	21.2955	21.9395	21.1022	21.6147	20.9635	22.1787	21.2249	22.0461	21.6466	21.3146	21.6542	21.6367	21.7528	21.5567	22.2827	21.7577	22.1008	22.2721	22.646	21.8477	21.011	22.0582	21.7736	21.666	21.5212	21.4437	21.9791	21.5476	21.9697	22.2238	22.1167	22.0054	21.4316	20.9695	21.4361	21.798	21.6633	21.7597	21.9205	21.4803	21.4295	21.2174	21.9306	22.2341	21.4366
M182T307_NEG	Phosphorylcholine	18.9529	18.9136	16.1694	17.8748	17.9372	17.922	15.691	15.5265	15.8989	17.4508	16.0189	17.0738	17.9778	15.8989	15.8238	16.9464	17.454	18.4127	18.087	17.2176	16.6889	14.8037	16.7835	18.2037	16.2118	16.0036	18.2601	16.0764	17.4915	17.1527	18.1215	16.5878	9.65105	15.9859	14.6607	18.4267	17.3346	17.0881	14.464	17.5721	16.464	17.649	17.866	17.7101	17.8558	12.3415	14.9106	17.2769
M613T432_NEG	Cytidine monophosphate N-acetylneuraminic acid	14.5922	14.2512	17.5192	14.2805	18.2706	17.2172	14.8823	12.158	16.464	17.8691	13.6439	18.6976	16.185	15.8361	15.3127	16.3547	16.3391	18.0756	12.1066	16.889	15.8654	16.707	16.8635	19.0476	15.5447	15.9635	18.7315	15.8484	17.212	15.1869	15.5805	16.9402	15.0362	17.2826	17.77	18.9701	11.7607	16.0447	16.4071	16.7008	16.9593	18.8013	17.937	17.8686	15.7961	16.4862	16.9041	17.3085
M735T142_POS	PC(16:0/16:0)	20.4648	21.0583	18.3296	20.1223	18.1664	21.2762	18.3075	18.7044	18.3875	20.88	17.9521	20.5273	20.7196	19.7263	18.4594	19.169	17.8031	19.5241	19.951	18.1868	18.0718	19.1602	18.8115	21.0457	19.1476	19.0184	21.1503	20.4274	19.5014	21.4535	20.1895	19.3813	18.1608	18.5167	19.3942	20.982	21.4197	19.8375	19.7776	20.9166	19.0912	19.9719	20.1107	21.6038	21.8814	18.9858	17.7403	19.1216
M282T252_NEG	Guanosine	18.083	17.4418	18.5776	17.7611	17.7593	18.1336	18.646	17.6967	18.3747	18.8951	19.0306	17.5747	17.8232	17.9566	18.0223	18.3901	18.3376	17.6133	16.7691	18.0693	17.9405	17.1803	18.842	17.5444	18.9088	18.3392	16.9754	18.2843	18.2334	17.8936	18.2131	18.5747	17.6454	19.1427	18.9664	18.6272	15.8337	18.1229	18.7796	18.0898	18.3061	18.3132	18.4214	18.4477	17.6471	18.338	17.8371	17.8337
M349T438_POS	Inosine 5'-monophosphate (IMP)	12.4793	12.9274	16.9083	2.31615	15.1317	12.9274	15.1033	11.888	11.3934	14.3443	13.8823	16.7027	15.5204	18.8958	15.3021	12.6773	12.7356	15.7018	12.9181	17.922	18.6976	20.2783	12.8708	11.9694	12.6573	18.7548	18.847	16.5981	17.2632	12.7875	15.1946	12.6751	13.7834	19.6059	18.5214	15.913	13.0067	12.8098	17.1725	17.8093	15.1033	17.0736	15.464	14.8188	14.4383	18.5771	20.0515	13.3987
M300T433_NEG	N-Acetylglucosamine 1-phosphate	17.7693	17.2661	17.594	16.7301	17.9216	19.0714	16.7593	17.5309	17.9976	19.0578	16.346	18.8467	18.108	16.8274	15.6096	18.2582	18.8775	16.8823	17.6305	16.8688	17.2798	14.3786	18.6833	19.6496	18.116	15.6039	16.3786	17.4901	18.172	17.6828	17.1373	19.4705	17.3659	16.5142	16.412	18.1837	15.7471	19.0998	17.4381	17.9914	19.3054	17.9209	18.6796	18.5825	18.1331	16.6539	17.3709	19.4528
M147T365_POS	L-Glutamine	21.8812	21.4129	21.5334	22.1763	21.2271	21.1131	21.6801	21.7734	21.3436	21.4002	22.0826	21.7423	21.7198	21.3952	21.9244	21.6424	21.3865	21.7566	21.4424	21.7172	21.9533	21.2981	21.375	21.6102	21.6865	21.717	21.0093	21.584	21.6758	21.3766	21.5275	21.5436	21.1826	21.5903	21.4982	21.7122	21.147	21.9611	21.5776	21.4781	21.8744	21.2954	21.5628	21.4389	21.5565	21.8577	21.6951	21.1871
M258T207_POS	3-methylcytidine	1.69599	14.887	12.3049	16.6253	1.49057	13.3163	1.73118	15.4672	7.09803	1.25096	9.61655	10.42	13.0515	1.51096	11.9031	1.72683	1.52607	11.8803	15.9012	12.8803	9.66356	1.33342	1.45418	13.2877	1.57046	9.98014	10.5793	1.61824	1.52105	1.65076	15.8037	1.63691	12.3961	1.18269	0.956057	1.40054	12.5911	11.8218	1.29866	15.3819	10.7056	1.11103	13.1596	13.3581	1.24489	1.51602	1.22651	14.3853
M166T249_POS	L-Phenylalanine	21.9435	21.6609	21.4876	21.5243	21.7718	21.1181	21.9591	22.4176	21.9285	22.4901	22.0175	20.9432	21.7045	21.8712	21.0928	22.0445	21.7492	22.1408	20.8275	21.6359	21.9109	21.0012	21.574	21.978	22.0915	21.6839	21.7894	21.9538	21.7257	21.4263	21.0893	21.7256	20.649	21.2547	21.9765	21.8306	20.6137	22.2796	21.6774	21.8842	21.3531	20.5553	21.3838	21.1371	21.4836	21.8636	21.4166	22.1317
M428T136_POS	Stearoylcarnitine	18.5616	17.2777	22.7808	16.7812	21.7449	20.1213	19.0544	19.7568	20.2722	18.47	19.7766	20.3178	19.0393	18.7607	18.4333	18.8856	20.8905	20.2102	21.9626	21.4854	19.4061	19.2887	19.2459	18.9621	22.1063	19.8324	19.5812	19.5931	20.6276	21.593	20.4851	21.3467	17.2966	19.6949	19.9405	19.3078	19.7201	19.6992	19.6046	20.5689	21.0874	19.8614	18.6872	20.0916	20.1711	1.51602	20.4104	21.2095
M245T160_POS	Uridine	13.7207	14.0785	13.7099	14.7366	12.6684	13.5018	13.0327	14.4704	13.5746	12.8784	14.1437	12.4226	13.6096	13.5142	14.2512	13.8435	14.726	13.6662	14.183	13.2703	13.8823	13.1532	14.4186	14.0276	13.8435	13.4383	12.4993	14.9658	13.8037	15.2512	13.6991	14.4186	14.0362	13.6096	13.3581	13.2512	12.3636	14.0951	13.3853	13.5387	14.3373	14.1357	13.6096	13.6551	13.5387	13.9567	13.412	14.7628
M522T379_POS	Maltotriose	1.69599	12.1485	12.1984	2.31615	11.4615	11.8098	11.5018	9.82018	10.3554	9.03342	12.577	1.59932	1.82375	11.2761	1.75275	11.7398	10.3772	11.1737	11.1861	11.769	12.1421	11.9069	12.4147	11.8258	9.13955	12.1131	10.8057	11.7185	11.1548	11.8727	12.1033	9.29921	11.446	11.5411	11.2586	1.40054	2.30451	8.46761	11.3049	9.88722	12.4666	12.2107	1.67807	11.2703	11.0768	11.8688	11.2877	12.2107
M809T132_POS	1,2-dioleoyl-sn-glycero-3-phosphatidylcholine	19.7265	18.3775	18.1473	18.0362	19.5669	17.341	18.8513	18.7436	19.6057	17.0751	18.1824	17.2858	17.8207	16.9762	18.3593	18.7571	17.5718	17.1776	18.0763	16.8982	18.5484	16.9639	17.1284	18.0072	19.1413	18.651	16.1012	17.6421	19.0924	17.0938	18.8279	17.6682	18.405	16.9856	17.7724	17.2393	19.4673	18.1483	17.637	17.9116	19.2375	17.3243	17.6195	17.4563	16.8324	20.1236	17.0743	17.8426
M795T131_POS	Sphingomyelin (d18:1/18:0)	18.3368	16.8936	15.2696	17.193	17.7801	16.435	16.5805	17.1321	17.455	16.5417	15.7524	16.3598	16.5402	15.8942	15.8942	16.5188	16.1772	16.5265	18.4445	15.1596	15.641	15.4736	15.8138	16.5981	17.3127	16.804	16.3127	16.5849	17.2015	16.4104	16.6082	15.4252	17.363	15.1357	16.3391	16.034	18.6358	17.135	16.2714	16.616	16.65	15.4383	16.7118	16.647	16.3701	17.6459	15.0145	16.2895
M124T285_NEG	Taurine	21.5745	21.5714	21.4231	21.7682	21.4934	21.396	21.6889	21.3591	21.8617	21.7428	21.7871	21.3984	21.9132	21.6209	21.4868	21.7148	21.4429	20.9217	21.4381	21.5306	21.7397	21.3141	21.6359	21.7197	21.7421	21.6706	21.2368	21.7067	21.4815	21.9071	21.5824	21.8744	21.9141	21.4818	21.639	21.2988	21.7506	21.3866	21.4204	22.0723	21.7336	21.3481	21.7408	21.4024	21.2834	21.693	21.501	21.6847
M428T447_POS	Adenosine 5'-diphosphate (ADP)	11.865	1.85599	16.6898	2.31615	15.7445	14.7207	14.2732	2.04614	10.6795	16.8453	15.7126	16.412	12.4717	15.8823	16.3701	14.7153	15.0145	18.6101	1.9855	18.0491	16.1155	19.1286	11.3826	12.1293	14.9246	16.3836	20.4175	14.2137	16.4987	14.8337	16.4925	15.8557	2.04614	17.9982	17.5221	15.9837	2.30451	8.7039	16.768	16.093	16.8926	18.6059	14.508	16.4544	16.9868	15.8113	17.9031	15.9476
M111T82_NEG	Uracil	19.6043	19.5126	19.7167	17.8201	19.4424	18.9987	19.5872	17.9383	19.9457	19.6101	20.3489	19.0483	17.7912	19.1814	19.43	20.591	19.7334	19.0657	19.6523	19.9161	19.0206	18.6927	19.7641	19.5006	20.0788	19.2493	18.7778	18.9167	19.8637	19.0679	19.5827	19.9018	19.0391	19.7326	19.6171	20.0367	18.8301	19.8193	19.6369	19.0051	19.4596	19.0041	18.3592	19.7166	19.109	19.9755	19.1444	20.1169
M137T169_POS	Hypoxanthine	24.229	24.3197	23.8654	24.1502	23.8726	23.8606	24.1756	23.7207	24.4042	23.7853	24.2699	24.1093	23.5761	23.8489	24.0038	24.4882	24.3612	23.9819	24.4092	23.0737	23.6527	23.7062	24.0673	24.3347	23.3432	23.0919	23.6128	24.0407	23.9902	24.1266	23.0267	23.3058	23.8152	24.0706	22.3534	23.3278	24.5085	24.4275	23.7036	24.326	23.9309	23.0295	23.7878	24.1729	23.8539	23.811	23.748	24.3433
M524T177_POS	1-Stearoyl-sn-glycerol 3-phosphocholine	21.367	19.3121	19.752	19.2474	20.5506	19.3427	18.774	20.2906	19.3643	19.1365	19.2607	19.6763	19.907	18.7234	17.4691	19.7055	20.5522	21.5871	21.1287	18.1826	19.1773	18.1405	19.9581	19.7953	20.4659	19.2402	18.59	19.1731	20.353	19.2101	19.9073	20.1993	19.78	19.3596	19.2045	18.7306	20.1035	19.8452	18.9838	20.2933	19.3501	19.4447	19.0481	18.2672	18.8799	20.2034	19.3352	20.0671
M277T451_POS	gamma-L-Glutamyl-L-glutamic acid	20.1293	17.2713	19.3358	16.8225	17.1115	20.05	19.1396	18.8414	18.3603	20.2887	21.5778	20.5382	19.4745	20.0001	19.788	20.3185	18.942	20.3176	19.2164	19.304	19.3728	19.9768	20.6459	20.4627	18.3774	19.5315	18.9128	19.4946	19.5727	18.1712	18.6145	20.0943	17.3265	21.5168	20.4781	20.4629	17.7919	19.3768	19.8383	20.3181	17.8458	20.3889	19.9	21.497	20.1556	17.3083	20.1751	20.1395
M239T296_2_NEG	D-Mannose	16.6191	17.0868	15.0659	18.1723	14.2659	16.2967	14.5265	17.8354	16.5111	16.8617	17.0644	15.9859	18.0717	17.0149	17.6204	16.435	15.8703	17.024	16.2175	15.2841	16.5922	14.0189	15.4087	17.2356	15.0617	14.9882	16.3373	17.0105	15.887	16.9352	14.6828	14.9748	16.3769	15.5746	15.2913	15.1869	17.5793	17.2609	15.8263	17.3196	15.0189	16.5567	17.3663	14.6039	16.1317	15.1477	15.7018	15.1277
M304T314_NEG	Cytidine 2',3'-cyclic phosphate	14.7628	15.3987	14.1984	15.1946	14.4576	13.4383	14.6828	15.2696	13.9658	13.6551	14.5265	11.1357	14.6883	13.6551	14.7471	14.4956	14.3512	13.1954	15.1074	14.0868	14.7419	13.2122	14.7783	12.5216	14.508	14.7576	12.6371	14.5447	14.2512	14.4383	13.7099	14.8679	14.3373	10.3106	14.1437	13.8037	15.6125	14.8238	14.7936	14.5805	13.8337	12.5675	13.6662	14.0447	14.3233	14.9385	14.3233	13.2378
M293T423_POS	EDTA	13.5265	14.7576	19.7524	16.9713	13.5018	14.1115	19.2437	21.2575	20.8253	14.5142	20.473	13.2453	13.7313	22.7803	20.1636	18.965	15.5922	14.8484	14.0014	15.3373	18.84	20.9941	20.6352	13.5981	19.4991	20.0857	13.2152	19.8515	14.1115	18.7196	13.5746	15.2288	21.7968	18.8456	21.2838	14.1033	13.6211	18.7706	21.8432	13.3718	18.5904	13.6551	18.8762	17.9573	14.2288	20.7134	20.1635	13.8918
M613T483_POS	Glutathione disulfide	16.7372	16.2288	19.0168	12.4717	17.3015	19.0621	16.7176	11.8297	16.5552	14.6883	18.0764	1.59932	14.1357	20.3814	19.1716	14.7936	18.513	19.2578	13.4512	19.2608	18.6914	22.0146	20.9365	18.564	18.4217	19.3919	21.6345	18.1786	19.2376	18.7211	18.251	1.63691	15.3092	21.2273	20.963	21.1273	13.0293	18.4822	20.6937	18.3969	18.3557	21.9303	18.3415	17.9406	20.061	18.0551	1.22651	20.8294
M203T476_POS	NG,NG-dimethyl-L-arginine(ADMA)	21.3215	20.5055	21.4802	20.5843	21.6479	20.3769	21.972	19.8379	21.594	20.9284	22.2718	20.7161	19.7136	21.0624	21.6956	22.2962	21.9521	21.5504	20.1885	21.3661	20.9144	21.5822	21.6773	21.0712	21.3232	21.3031	21.5991	22.0549	21.1277	20.2962	20.7278	21.1869	20.8985	21.3976	21.5219	21.6378	19.9059	21.6272	21.674	20.3034	20.0304	20.3878	19.8202	21.2277	20.8562	21.9213	21.6612	22.5778
M136T161_POS	Adenine	17.1768	18.256	17.8728	17.8537	19.2052	19.3413	18.4149	18.1331	18.3341	18.5739	17.6787	20.7788	19.2989	17.9967	18.9153	17.5988	18.171	19.3441	17.0716	19.1289	19.2756	20.2396	17.0546	17.2144	17.563	18.9062	19.4473	19.6679	18.6788	15.4544	19.8857	20.1735	18.9545	18.6071	18.8918	18.7606	17.0878	17.0689	19.2645	19.1957	18.9036	19.9362	18.691	19.7213	18.5238	18.4806	19.0551	17.2557
M114T300_NEG	D-Proline	19.1038	19.3938	19.9563	19.3757	19.8017	19.0538	19.5868	18.1658	19.9629	18.5149	19.2575	18.7903	18.873	18.3411	19.0913	19.8197	19.6858	19.1253	18.3173	19.909	18.7102	19.5214	19.2308	19.2433	20.8786	20.2467	19.2969	18.5816	20.38	19.289	18.9868	19.1789	18.5064	18.8331	18.2337	19.0954	18.1011	19.3288	18.8127	19.007	19.7722	18.0697	18.7356	19.3907	18.9739	20.1486	18.7141	18.9642
M163T42_NEG	Phenylpyruvate	13.158	16.8854	16.9225	16.4021	17.1178	16.1596	17.3353	13.6773	15.863	17.971	17.7728	14.7731	16.911	18.2203	14.7987	16.804	17.2905	14.9385	15.0362	16.796	16.2604	19.3881	17.7541	16.2913	15.9613	15.9859	17.9531	16.2659	17.7654	15.2913	15.6096	18.8488	16.4186	18.3771	18.0979	18.3476	13.3718	16.9935	20.029	18.0169	15.365	14.7046	16.4269	18.4627	17.1823	19.0066	16.6956	16.9738
M267T210_NEG	Inosine	20.5447	20.1776	21.2609	20.7372	20.1013	20.8344	21.2537	20.4146	20.8953	21.0419	21.6912	20.3647	20.6666	20.7841	20.8569	20.6808	20.8356	21.0986	19.7647	20.4867	20.5511	20.3109	21.0555	19.7878	21.2426	21.2213	19.8278	21.2847	20.3753	20.6203	20.4845	20.6128	20.7932	21.6839	21.5267	20.3521	19.182	20.5001	21.5362	20.8273	21.166	20.5951	21.2212	20.7616	20.0144	21.4719	21.1252	19.8916
M400T145_POS	L-Palmitoylcarnitine	20.063	21.6936	23.5621	18.4383	22.8355	20.3838	20.4133	20.7748	21.9108	19.9508	21.4374	21.2733	21.2735	19.957	21.5213	21.6438	22.3206	20.5707	22.4223	22.1974	21.2073	20.2845	20.4906	20.0771	22.5042	21.6888	20.6858	21.0521	21.8062	21.9579	22.2278	20.5679	19.1661	20.735	20.3153	20.4789	21.2704	21.9636	20.9929	21.1676	22.207	21.9199	20.2474	20.213	20.678	20.6834	22.9702	20.7628
M146T388_NEG	L-Glutamate	21.8541	21.6218	21.9085	22.4209	21.9263	22.4414	22.2063	20.8076	21.9265	22.4749	22.398	22.8238	22.4336	21.7125	22.2214	22.2086	21.8529	22.0015	21.3742	22.0689	21.929	22.0949	22.1772	22.157	21.9916	22.2033	22.0158	22.0795	21.7078	21.8508	22.2505	22.9142	21.8791	22.5473	22.0805	22.3482	21.5823	22.3002	22.2844	22.5492	22.4986	21.8519	22.1925	21.9875	22.1703	22.4724	22.3819	22.5709
M142T451_POS	O-Phosphoethanolamine	20.44	19.0726	19.7977	18.5369	20.2866	19.8049	20.2856	17.0374	20.0459	21.0061	20.9639	20.3952	19.6206	20	19.2715	20.2301	20.8234	20.4826	18.908	19.9706	20.3081	20.5343	20.6771	20.0725	20.4222	21.1287	21.1248	20.287	20.6711	19.9059	20.51	20.8362	19.1	20.9982	20.9194	20.0555	17.6644	20.1208	20.9163	20.4543	20.7196	20.5151	20.0273	20.9887	20.0847	20.2735	20.7731	20.6296
M176T383_POS	L-Citrulline	18.3235	17.8368	17.4014	17.8627	18.6087	17.2289	18.4034	17.4775	18.1941	17.4348	17.2541	17.2322	17.3698	18.252	17.4529	18.7807	17.5588	18.6085	18.3944	17.5026	18.7491	18.0603	18.2064	18.6454	18.2392	17.4466	18.0644	17.4789	18.8331	16.8645	16.9743	18.4234	17.4131	16.9326	16.9156	19.973	17.3958	18.2775	16.9569	18.137	16.8005	17.6476	18.1427	18.6845	18.4728	17.7512	17.0637	17.2196
M207T247_NEG	L-Kynurenine	12.0566	13.1706	14.8188	11.9694	14.9792	12.3581	14.1115	8.21917	13.7834	13.2877	14.5567	14.2061	11.4666	12.8708	11.1163	15.4893	15.7419	14.5922	12.5483	15.2549	14.1437	15.4252	14.7313	14.3853	12.2732	14.8337	15.392	12.4538	15.4021	13.3853	13.5746	13.8435	11.865	15.435	15.2137	14.5627	10.7056	13.6096	14.997	14.7936	14.4767	14.3163	12.3415	13.6096	14.0617	16.5612	15.0659	15.6495
M258T238_POS	Glycerophosphocholine	15.5775	15.8088	15.1437	14.5627	16.0102	15.4987	15.4799	14.7576	14.464	15.4383	15.8965	14.9106	14.6773	15.2512	15.5834	15.7471	15.5567	15.1033	15.435	15.6745	15.0058	14.6495	15.3127	16.3598	15.508	15.1477	15.2099	15.8751	14.8727	14.8337	15.3127	16.1115	14.6096	15.8435	16.2841	16.911	14.6495	16.068	14.9153	15.049	15.1713	14.5447	14.5204	16.0909	15.0362	14.6828	15.4956	15.786
M129T434_NEG	Citraconic acid	16.9209	16.365	18.2744	17.1847	16.3701	16.7057	19.8409	20.4973	20.1466	18.6872	20.1319	16.0554	17.0287	20.3031	19.3407	18.903	16.6901	16.5893	16.6685	16.6973	18.8162	19.5662	19.4578	17.0958	18.3715	19.1711	17.0106	19.9173	16.6415	19.1249	16.8834	16.6471	21.0301	18.309	19.2911	16.8054	15.5893	18.7952	20.0064	17.7774	17.3263	16.3701	18.5125	17.8442	17.5524	20.0229	19.0983	15.2213
M156T391_POS	L-Histidine	21.2759	20.628	21.7896	21.2073	21.5195	22.8378	21.7482	20.5298	21.7102	21.366	21.4084	22.8856	20.6923	22.2867	21.9738	21.8144	22.0842	22.8556	19.907	21.105	22.0109	22.8933	21.9967	21.7402	21.2199	21.1408	22.1832	21.2998	21.7631	21.4151	21.2974	21.5178	17.3494	23.1439	21.8128	23.3021	18.7575	21.4011	21.9669	21.5388	21.4385	21.4808	20.8822	22.0554	21.984	21.8545	21.8082	22.7561
M285T407_POS	His-Glu	15.4831	14.6495	16.2475	15.2696	15.0743	15.3408	16.7289	16.5642	16.2732	16.4783	17.8356	15.4987	15.2913	16.7272	16.7626	16.6798	16.6146	17.126	14.3853	16.3495	15.6125	16.4399	16.1946	16.4104	16.667	15.2023	16.1674	16.5142	16.1946	15.718	15.5387	16.3408	14.4893	16.876	16.6249	15.6607	14.0785	16.5731	16.7909	15.734	15.7099	15.5326	15.1791	15.6068	16.0058	16.1236	16.7258	16.5849
M233T432_POS	Val-Asp	11.8803	12.865	12.2137	11.8057	13.5864	12.5018	10.7228	11.8533	11.3608	12.664	12.2556	11.6573	14.2363	12.1768	12.1293	11.9694	13.0802	12.0634	11.9622	12.6773	11.8057	12.4357	13.2258	11.944	11.6484	11.6211	11.0768	12.628	11.4818	13.118	12.944	12.0293	12.2848	12.6004	12.1984	12.7586	8.47978	12.6188	12.3415	12.3961	12.1389	13.6662	12.0396	12.4868	12.0668	12.0802	11.3049	12.2198
M73T381_NEG	Propionic acid	15.6039	15.997	15.5049	16.3339	14.4831	16.24	16.9202	15.6439	15.3987	16.3853	15.2586	16.5387	16.183	15.7498	16.2023	16.3547	16.4087	16.864	16.9208	16.1216	16.5908	15.68	15.7233	16.4021	16.619	16.5702	15.9658	15.9499	15.3853	16.3803	15.6039	16.6837	12.464	15.8411	15.3373	16.0036	17.3229	16.5402	15.4925	16.8581	16.7581	15.4153	15.8942	15.3615	15.5296	15.5716	15.4862	15.4219
M130T506_POS	D-Pipecolinic acid	19.0116	18.9396	18.9513	19.1938	18.64	18.7543	18.8821	18.1199	18.8828	19.6408	19.177	18.9828	18.6665	19.1919	18.8316	19.1882	18.6542	19.3628	18.142	18.9896	19.0033	19.0283	19.0444	19.4041	18.9191	18.5221	19.8585	19.0854	18.7536	18.9154	18.539	19.0294	18.8696	18.8972	19.0826	18.8355	18.2171	19.247	19.0538	19.2299	18.3727	18.4927	18.9949	18.7784	18.9575	19.066	19.3109	19.2405
M565T437_NEG	Uridine diphosphate glucose(UDP-D-Glucose)	14.8088	14.1357	18.3545	15.1984	18.0727	18.8821	16.7502	12.2015	16.6257	17.5149	18.3862	18.2963	16.8061	20.024	16.3074	17.8996	19.0333	18.0699	1.9855	18.0402	18.2158	21.8338	19.3556	16.4815	16.6475	17.9336	21.5836	17.9224	18.226	17.6622	17.0636	15.1277	17.0962	20.5642	20.4718	19.2564	13.412	17.2457	17.8919	18.3902	16.9581	21.9188	17.6497	18.5802	18.9539	19.1082	21.021	16.9252
M199T45_2_NEG	Dodecanoic acid	16.5642	16.253	16.8559	16.8152	17.0149	15.7731	17.2263	16.7486	18.0585	14.8386	16.2194	14.7834	15.1752	15.4087	16.5761	17.206	16.1655	15.1437	17.694	16.1713	17.1013	15.3163	16.5849	15.435	16.7117	16.7938	14.7313	16.2549	16.3752	15.1074	17.4104	16.049	16.6432	15.6325	14.8484	15.1908	17.1101	16.3887	16.0532	16.649	16.7715	15.3478	16.093	15.3478	15.1196	17.0298	15.9545	15.4956
M182T222_POS	L-Tyrosine	14.1674	14.0868	13.3581	13.6662	13.8138	13.9106	13.2348	12.3691	13.8337	13.5627	13.4767	13.0379	13.2167	12.7649	12.6325	14.0447	14.1033	12.5459	13.8138	13.3304	12.3691	11.9513	13.7313	14.2949	13.6551	13.5507	12.4512	12.7586	13.7834	13.1892	13.6773	14.2137	12.865	12.8727	13.0751	14.412	13.9385	14.0362	13.0327	13.6211	13.4767	13.6551	13.4512	14.2732	13.4252	12.9163	12.3219	14.1752
M216T386_POS	sn-Glycerol 3-phosphoethanolamine	16.0889	18.3113	20.1748	16.659	19.4589	19.0707	18.4197	16.6039	18.5827	18.4543	20.3833	17.2827	17.1097	18.8257	16.5687	18.813	18.4764	19.1625	16.659	20.1367	18.9227	20.2523	18.8917	18.823	17.6415	20.3537	18.8866	18.5615	18.786	18.3143	19.3361	18.2083	18.9401	19.6439	19.1914	16.6082	14.3853	17.6451	19.0658	17.823	19.8054	19.4935	17.2702	19.1843	19.5519	19.7589	19.2146	20.2082
M152T364_POS	L-Pyroglutamic acid	12.2408	12.1033	12.6662	13.7524	12.1	12.1325	12.6004	12.3608	12.2963	12.9366	13.8727	13.1049	13.1453	12.7356	13.6551	12.7524	12.0634	13.2467	12.5142	13.0785	13.5142	12.5142	12.9274	13.2091	13.0119	12.933	12.1706	12.7649	12.8277	11.7524	12.1643	12.8591	11.1799	13.0668	12.9458	12.8956	10.2167	12.8118	12.6684	12.5817	12.5817	12.3691	12.7313	12.3471	13.3443	13.4383	13.5387	12.5507
M283T42_NEG	Stearic acid	18.2043	18.587	17.9722	19.4028	18.7857	18.4239	17.0599	18.7168	18.1108	17.7302	16.9113	18.0931	18.2465	17.1082	17.7232	17.7859	18.6572	18.1304	20.0234	17.3634	17.4275	17.2532	17.161	18.2943	17.9007	17.9505	18.0196	17.6975	18.6805	17.097	18.4923	18.6295	18.0039	16.7919	16.5507	17.9838	19.2322	17.9765	17.2752	19.0065	18.334	17.7772	17.9069	17.8788	18.4156	17.5384	17.0922	18.2541
M452T187_NEG	1-Palmitoyl-2-hydroxy-sn-glycero-3-phosphoethanolamine	13.4383	13.412	15.3304	13.8533	12.973	12.1861	14.7313	15.7233	15.1357	14.1115	15.8509	14.4767	14.5627	11.7977	14.2288	15.0014	16.2967	14.6828	13.8823	14.9385	14.6382	12.8533	12.1421	12.0967	15.2175	15.8062	12.3934	13.2571	13.1517	12.2137	14.0276	14.6551	14.6096	14.1277	13.2512	12.8591	13.6439	13.2541	14.4576	13.5387	14.5864	14.1277	12.6551	11.7566	12.2527	14.3092	14.8582	13.9837
M223T204_NEG	D-Quinovose	18.5866	18.9521	18.1229	19.2019	17.139	18.8275	18.6522	19.4499	18.3741	19.3415	16.049	18.9684	20.3308	19.7652	19.4232	18.9765	19.1389	18.5386	19.7596	17.6948	19.7563	18.6165	19.1319	19.2985	18.7274	18.459	18.7604	18.8531	18.9368	17.0275	19.4823	19.4079	18.9644	19.2511	18.4642	19.0988	18.6925	19.925	16.8275	20.139	19.1726	18.4597	19.7351	17.3725	19.3572	18.3334	19.0447	19.6789
M118T341_NEG	L-Threonine	19.919	19.7877	20.3777	18.8554	20.2508	19.7579	20.6455	19.0925	20.5538	21.0359	20.3775	20.6314	19.7414	20.2152	19.2999	20.4326	19.9918	21.3222	18.9539	20.2267	20.6194	19.8914	20.1608	20.4557	21.1097	19.5241	21.2236	20.7178	20.3221	20.094	20.2457	20.5453	18.768	20.7869	20.7429	21.2837	18.7501	20.5074	20.5322	20.5365	20.0651	20.0698	19.6982	20.2334	20.0656	20.7049	20.8613	21.211
M121T114_NEG	Benzoic acid	17.0368	18.7939	16.3163	17.8563	17.0917	17.9532	17.2955	16.7102	16.9358	16.5018	16.8305	17.2166	16.9827	16.7039	16.9242	17.1184	15.7153	16.2232	16.4464	15.7602	16.8985	16.5065	16.7147	16.8244	16.836	16.8994	21.3912	17.8642	17.0893	16.2118	17.1933	18.4055	16.8622	16.3426	15.8188	16.8352	16.6409	17.4191	17.4805	17.7752	15.9362	15.0826	18.5683	15.8751	16.2004	16.5447	16.4544	17.2006
M399T453_POS	S-Adenosylmethionine	13.1548	14.0276	15.1437	8.87344	15.7287	14.6828	17.2545	10.7895	15.9837	15.365	17.0525	16.2769	14.1984	16.1984	14.7731	14.3718	15.6495	16.392	13.0718	14.9748	16.1655	17.4782	16.5597	13.0651	15.6828	16.7455	17.9064	16.5522	16.8838	16.5096	16.7771	15.1752	14.0362	15.6991	16.4087	15.6964	13.0532	13.7313	16.6873	14.9431	16.8483	14.7366	14.997	15.2805	14.5687	15.9431	16.9394	16.0532
M231T244_POS	Pro-Asp	15.9476	16.1115	16.8837	16.1053	16.1674	15.7524	14.8582	14.4186	13.9012	14.2805	16.2213	15.6154	14.7936	16.9044	13.412	15.1317	16.185	14.1033	16.6656	16.1176	16.275	14.7834	16.8493	16.2877	14.4512	17.7482	15.4736	16.0469	15.5387	18.0393	15.601	16.5173	13.1923	14.4383	17.5606	15.6439	16.1277	17.0939	15.2949	16.1277	16.3233	15.2326	15.68	15.4153	15.5567	16.6508	15.5537	15.7233
M255T43_POS	Dyphylline	11.4564	13.1293	9.76487	2.31615	12.1	11.3608	10.9801	13.863	12.9144	5.38543	11.1098	11.1674	11.6303	10.8994	11.2703	11.3106	10.2877	8.50779	14.4186	10.6348	9.78463	6.87036	10.5603	12.3219	10.8297	7.63662	8.45943	10.4094	11.2467	10.388	11.4767	7.47573	13.7834	7.08746	7.70044	9.60918	13.4893	12.5981	9.0954	10.3219	9.5812	6.32193	12.1517	11.1861	8.91588	10.8688	9.27612	11.2644
M308T366_NEG	N-Acetylneuraminic acid	17.0575	16.448	18.236	17.9327	17.9156	16.8948	18.0948	16.0785	17.9689	19.4008	17.0543	18.3681	18.4197	17.4476	16.9301	17.4945	17.2547	18.6713	15.0276	18.9159	17.6444	16.9877	17.7216	18.8002	17.603	16.8929	18.7559	17.303	17.3349	17.4103	17.5488	18.129	17.8499	18.3226	19.7423	18.9037	15.1155	17.2712	18.0907	17.0607	18.4982	17.7964	19.6839	17.2923	16.5096	19.8801	17.5802	18.2126
M170T145_POS	1-Methylhistidine	14.0102	13.9293	15.0575	13.3163	14.5805	14.0701	15.5893	12.6439	15.1277	16.1135	16.5951	14.7471	14.4054	15.7911	15.2475	15.1397	16.4431	16.6411	12.605	15.7287	15.7153	16.4464	15.1596	14.3853	15.4831	15.4054	15.365	15.3478	14.7834	14.3512	14.8484	14.6268	14.4956	15.3987	16.6541	15.1869	12.4717	13.8238	16.7419	15.1155	15.2023	15.3233	14.2512	14.7783	14.6662	15.2696	15.7018	15.7808
M177T83_POS	Ser-Ala	11.9106	14.6828	16.4544	10.5314	14.8037	1.62761	16.448	14.5922	15.3163	17.1953	17.3458	13.2776	1.82375	16.9146	13.5864	14.183	14.9837	17.3221	12.3987	16.3145	13.1706	15.7911	12.2258	12.1737	16.4219	14.9476	14.8287	14.2438	13.6883	15.8918	12.9069	16.387	14.0014	17.615	17.7208	14.0014	11.1485	13.464	17.5694	14.2586	14.768	13.412	1.67807	13.5387	9.99435	14.5387	15.6718	16.7901
M228T203_POS	Deoxycytidine	13.5981	14.4054	12.6257	14.3304	13.1261	14.7419	12.1357	12.2527	12.2198	13.8435	11.9144	12.7855	12.2819	10.2167	13.9837	13.9012	14.6439	12.1163	14.4318	10.5018	10.8994	14.4704	12.7419	13.2877	12.4767	12.0189	10.1548	14.7419	11.9873	11.5934	15.1196	14.5567	13.7628	12.9256	10.6707	13.4512	12.7271	13.6773	11.0293	13.1325	11.2935	15.0701	14.1277	13.6991	14.3163	12.6528	12.3691	13.4383
M237T40_POS	Phe-Ala	11.1737	10.8057	13.7731	2.31615	14.5265	11.5603	14.4318	11.5362	14.392	14.8679	15.0102	14.2949	12.2015	14.4252	12.2732	12.7669	13.9837	15.3127	9.04166	14.7471	13.2674	14.3786	13.0032	11.6439	16.1357	12.5093	15.0743	13.0617	12.7142	14.4512	11.1293	14.4704	12.5435	15.718	16.1946	12.9458	9.77643	13.1846	15.6039	12.1098	14.6718	13.2423	11.9766	11.5746	13.464	15.6382	14.4448	15.9837
M118T233_POS	Indole	14.0014	14.2732	14.0276	14.6439	14.0189	14.0189	13.9385	14.6937	14.3021	13.8238	14.1752	14.0189	14.4576	14.0617	14.1196	14.1033	13.7731	13.9012	14.508	13.6662	14.0868	13.3443	14.0014	13.8435	14.0868	14.0617	13.5142	14.2137	13.9748	14.1196	13.9106	13.9293	14.6325	13.3304	13.5142	13.8337	14.9882	14.3443	13.8238	14.0014	14.1033	13.5981	13.1033	13.7099	13.7207	14.1033	13.8823	13.6991
M205T249_POS	L-Tryptophan	18.3587	18.0731	17.2593	18.1568	18.4367	17.9921	18.3947	18.3498	17.8977	19.3615	18.496	17.228	18.0716	18.4826	17.7458	17.4135	15.6607	19.1793	17.3288	16.8042	18.5105	16.508	18.3368	18.4358	18.9594	15.6991	18.6605	18.4566	17.3745	17.4334	17.3907	18.4939	16.7188	17.3579	18.2394	18.7714	16.3339	18.9259	18.0633	18.2959	17.4101	17.2573	17.9122	17.8558	18.6134	17.3525	17.072	18.6129
M422T426_POS	Uridine 5'-diphosphate (UDP)	12.3106	11.6795	13.9476	2.31615	14.4893	15.5775	13.8337	11.1228	13.6551	13.7731	16.034	14.3163	13.8238	15.9792	13.464	15.1277	13.9658	15.2475	1.9855	14.7628	16.1176	15.1556	14.3163	12.6416	14.412	15.2985	16.435	13.8727	14.6154	13.7313	15.448	12.0014	12.6861	14.9431	15.5142	15.7498	10.9801	12.8842	14.7313	14.0532	14.3853	16.6142	15.0189	15.5687	14.6268	15.6579	14.8484	13.6439
M811T49_POS	1-Stearoyl-2-oleoyl-sn-glycerol 3-phosphocholine (SOPC)	18.596	17.8417	17.952	18.5136	19.2122	18.8071	18.0082	18.2073	18.0453	17.3914	17.7555	18.2583	17.7066	17.7068	17.1654	17.9746	17.3977	17.6465	18.1358	16.6396	17.8934	17.4369	17.6415	18.4369	18.6863	17.4162	18.2033	17.8477	17.9357	17.9215	17.7249	18.06	16.9622	16.9512	17.2338	17.591	18.3836	17.8225	17.5219	18.2345	18.3628	17.1921	17.7139	18.2874	18.7787	18.4473	17.4896	17.2994
M748T44_NEG	1-Palmitoyl-2-oleoyl-phosphatidylglycerol	18.2775	17.7977	16.4496	18.2018	18.6839	19.3028	13.9106	15.3443	17.1383	18.789	15.6068	20.2825	18.7446	16.0826	17.4854	18.7036	16.7207	18.1506	17.6585	17.0334	17.6959	16.4736	17.3757	19.437	15.8727	17.2625	18.8492	17.4443	19.3475	17.4012	19.2734	17.5729	16.2344	17.5739	16.6898	19.8007	18.4786	17.6634	16.3233	18.1146	17.0901	18.0936	18.363	18.8604	19.0403	16.7201	16.6935	18.2764
M117T364_NEG	Succinate	14.6773	14.5805	16.1094	15.0319	16.6866	18.7585	16.5341	14.5387	15.6607	17.8465	14.7524	15.5417	11.6257	14.5507	15.1155	14.8138	15.3752	17.2779	12.0532	12.2076	15.1984	14.5142	14.7834	14.7628	16.0167	13.2183	17.0682	14.392	16.9854	14.6607	14.7885	16.8606	14.8238	21.2184	19.7084	16.4464	14.8823	14.4767	15.5447	14.8386	14.7628	14.5387	14.8238	14.9882	15.3954	16.3304	14.7731	15.4925
M332T410_POS	2'-Deoxyadenosine 5'-monophosphate (dAMP)	12.0154	13.0276	15.7731	13.2805	13.7099	12.6119	13.92	12.3799	12.7056	14.3853	14.6096	13.0718	12.2408	15.1317	14.7628	11.8918	11.4767	14.464	13.9106	15.3443	15.2805	16.4318	13.7207	12.5531	13.9293	15.2137	14.8435	14.8484	14.8386	13.0379	15.6325	12.2497	11.9181	15.1074	13.2586	14.7313	13.6991	12.8533	14.92	13.6991	13.7628	15.3684	11.6662	14.6607	14.0951	16.1377	14.5204	13.2423
M139T283_POS	Urocanic acid	13.92	14.3718	14.3786	17.1779	15.2363	16.0058	12.7586	15.2877	15.8263	13.5265	13.5627	13.8337	15.3853	16.5627	14.0014	14.5627	14.7834	13.8918	14.8435	13.3304	13.464	14.6607	14.4054	14.9613	14.0362	14.8965	13.8337	14.3512	14.7207	14.0617	14.183	15.1869	15.9316	14.2586	13.7731	14.392	15.7018	14.5981	13.3443	15.6125	14.6382	13.9476	15.4831	13.7419	14.6154	13.5981	14.2213	13.6439
M789T181_NEG	2-Oleoyl-1-stearoyl-sn-glycero-3-phosphoserine	18.1258	17.6624	11.1293	17.3693	17.5726	18.1922	1.73118	10.5411	13.8337	17.8109	12.6393	18.0875	19.3339	14.3304	13.3718	16.1457	14.2512	15.3819	17.6199	14.3233	15.0232	1.33342	14.6718	18.667	12.6257	12.6325	16.1053	13.7207	19.1927	16.185	17.9103	14.9882	14.6607	13.5746	0.956057	18.4112	18.8577	17.1565	7.56224	17.9848	14.392	15.9269	18.2217	18.8388	18.3787	13.3853	10.6883	16.3971
M274T417_POS	5-Hydroxymethylcytidine	14.3987	15.2251	15.392	14.9385	14.5627	15.5922	13.863	12.7207	15.2438	16.9301	13.92	12.2046	15.1317	15.0189	15.2549	13.5981	13.863	14.3163	13.9106	14.5204	14.92	14.7046	15.7936	14.3718	14.8582	14.8287	15.9792	14.7153	15.0362	14.8337	14.4893	12.8591	14.4704	14.7471	14.4318	14.4054	13.5142	14.8727	14.5627	14.1196	14.6211	15.4799	15.887	13.8435	14.5567	14.0014	14.5387	13.6325
M328T236_NEG	Adenosine 3',5'-cyclic phosphate (cAMP)	12.1984	12.1611	12.3691	12.3304	11.7056	12.0327	12.6461	12.2348	11.4666	11.4147	12.0464	11.3987	11.9837	11.9837	12.0835	12.2318	13.1453	11.9144	13.6551	12.5934	13.1611	12.1706	11.6618	11.6027	12.2992	13.0379	11.6573	11.8017	12.1548	11.7773	13.5627	12.1131	13.2877	11.8994	11.8138	12.1453	2.30451	12.0014	11.7142	12.2615	12.605	11.7056	10.6707	12.0049	11.5459	11.5934	11.6119	11.9366
M89T227_NEG	DL-lactate	23.3018	23.6071	23.4613	23.5924	23.3941	23.5977	23.8122	22.9685	23.5291	23.4627	23.4069	23.4696	23.4791	23.3356	23.3801	23.4817	23.5577	23.5961	23.668	23.5437	23.2454	23.4629	23.3302	23.4474	23.5822	23.4798	23.1186	23.4607	23.4546	23.5479	23.6615	24.063	23.0569	23.3973	23.1096	23.587	23.4054	23.4713	23.2994	23.5938	23.8098	23.3031	22.825	23.3549	23.3998	23.3968	23.4564	23.4413
M302T441_POS	N-Acetyl-D-Glucosamine 6-Phosphate	14.1596	14.0447	14.7471	13.6883	14.1517	15.4054	14.6039	11.9476	14.7313	15.7073	15.1556	15.2622	14.5567	14.3718	14.0102	15.68	16.6482	14.5746	14.8238	14.3987	13.6325	12.989	15.8799	16.3752	15.8435	14.5687	13.8823	14.7366	15.4252	14.92	14.0532	16.1635	13.5018	14.9293	15.8263	15.1869	11.6119	15.9792	15.1357	13.9293	15.1596	14.9153	15.4383	15.7393	14.8918	14.0951	15.3752	16.8413
M118T267_POS	Betaine	22.4404	22.0552	22.6331	22.3749	22.7703	21.8152	22.0076	21.9084	22.5413	21.7128	22.5993	22.1637	22.2895	22.2577	21.1151	21.5699	22.4903	22.2573	22.7945	22.6327	21.9785	22.2594	21.976	21.0715	22.7118	22.6989	21.346	22.1824	22.5662	22.2888	22.3223	22.3808	22.0438	21.6774	22.3406	21.8392	23.0758	22.4054	21.9849	22.1812	22.4491	21.4949	21.8455	21.7268	21.9652	22.5229	22.7706	21.641
M248T414_POS	Lys-Thr	14.2659	13.9476	14.7936	14.2805	14.9703	14.3786	15.049	15.4956	17.1674	17.4997	14.2363	15.1397	15.0909	14.6718	12.8198	15.2023	15.0232	17.4787	12.4226	15.5775	14.8238	13.8337	14.5447	15.5477	16.7775	14.2288	17.0689	15.9658	14.365	17.2236	13.0835	15.049	15.8037	15.4512	15.906	14.1196	13.3718	14.9106	15.4153	15.4893	15.0868	14.7366	15.183	14.2137	15.4925	16.9502	16.3391	16.1135
M149T303_NEG	D-Lyxose	14.7099	15.92	13.5018	16.7384	13.9012	14.887	14.0951	14.9153	15.2023	15.5893	16.3684	14.7046	16.3233	17.0138	16.5966	14.6325	16.0254	14.7153	15.5265	15.6382	14.2659	13.5387	14.1674	15.7233	14.9748	15.4252	14.1984	15.8037	15.6297	15.1674	15.1674	14.5805	14.392	14.4956	13.8823	14.6937	13.9385	15.691	14.2213	15.7073	15.4608	14.7207	16.5642	13.7628	14.8386	14.7524	14.3718	13.5387
M166T358_POS	DL-Methionine sulfoxide	17.527	15.3684	16.0826	14.1596	16.6096	14.4054	17.2134	16.3408	15.968	15.9837	16.9925	15.0826	14.4704	14.7524	16.3836	17.2117	16.814	16.6206	15.5265	17.0883	16.5234	15.2288	14.7419	15.2659	17.6581	16.8901	15.0014	15.5356	16.2931	14.8435	15.5627	15.2137	16.2604	16.4799	15.5326	15.1033	16.1257	15.4285	15.624	14.9385	15.9658	14.2512	14.6773	15.412	15.0058	17.0731	15.0575	15.3581
M179T296_NEG	Alpha-D-Glucose	19.0726	19.6998	17.6199	20.2971	15.846	18.2071	17.0004	19.5661	18.9391	18.7399	18.1029	17.75	19.8622	18.9673	18.8796	18.2907	18.3751	18.7932	18.0479	16.4608	18.6778	15.9223	17.1565	19.3678	17.6808	17.5706	18.266	18.662	18.3546	19.8752	17.0678	16.2023	18.2057	17.4514	16.6765	16.9714	19.2351	19.3298	16.9969	19.2854	17.576	18.3124	19.6322	16.2604	18.6974	17.9303	17.5578	17.3518
M187T330_POS	Pro-Ala	16.7798	15.2475	17.3407	16.0426	14.9106	15.3478	19.329	17.2565	16.789	18.5998	18.4992	16.392	16.3495	18.2367	17.5286	19.0143	18.4272	19.1556	14.9926	17.816	16.9013	16.8811	17.4013	16.6636	18.1166	17.2526	18.4617	18.0452	18.1369	17.8811	17.0567	17.5492	14.0362	17.6881	17.4239	17.0408	16.5893	17.1979	17.719	17.289	16.9672	17.1883	16.7369	15.5597	17.1346	16.525	17.5524	19.0662
M166T280_NEG	Quinolinate	13.0327	13.464	12.279	15.3408	13.7419	12.9873	12.9979	12.9676	13.9012	12.3163	12.8178	13.2586	14.5746	12.8784	12.2527	12.7419	12.7482	11.6926	13.4383	12.4969	12.2527	13.6325	13.3163	13.6991	13.7419	12.8669	14.3853	13.6883	12.4717	14.3233	12.6618	12.6662	14.2137	12.1984	12.6551	12.5699	13.0785	13.5864	12.7545	13.3443	13.2527	12.5746	14.3443	12.9908	14.0868	14.4383	13.4767	12.7956
M102T227_POS	Betaine aldehyde	18.3033	17.1415	16.5937	17.6325	17.0066	17.3063	17.6536	18.7298	18.9744	16.9362	15.0276	16.9624	17.7145	17.723	16.508	17.3936	16.9439	17.2278	16.675	16.7321	16.6355	16.4688	17.2835	17.3471	16.8769	16.2251	16.5265	18.1603	16.8145	17.1081	15.8799	17.7343	18.7559	15.9792	16.183	16.9353	16.8289	18.5273	17.1874	17.149	16.7416	16.0868	17.3118	16.9106	16.9304	16.5849	17.2599	17.2462
M145T211_POS	N-Acetylcadaverine	11.7228	12.863	10.973	12.577	11.8098	7.21917	14.1115	11.3387	12.5314	11.6073	12.279	1.59932	12.0362	12.1261	13.92	12.4919	12.5118	11.7099	10.8688	12.5289	12.0934	12.3191	11.2288	8.31288	12.6991	11.9622	13.9476	11.5411	12.1548	10.3772	10.7895	10.2527	10.6528	11.1861	10.9293	11.0154	14.1277	11.1861	10.1421	1.70044	10.8057	10.5887	8.83605	11.6303	11.6073	12.0464	11.1098	12.4226
M150T146_POS	Triethanolamine	16.0847	16.4301	15.8679	17.49	15.5477	14.726	17.6469	17.4579	16.5417	14.9476	18.9476	14.8727	16.1517	20.1072	20.1043	16.318	19.4704	16.4301	14.6883	15.9476	15.8582	18.7653	17.8018	17.8501	15.3408	17.4147	15.4799	19.2782	19.5469	15.7987	14.726	15.8894	17.0898	15.1713	16.8168	18.461	19.1461	15.8703	20.4467	17.2227	17.0198	17.1209	18.3215	17.4131	17.2578	19.4238	18.128	18.4804
M112T373_POS	Histamine	22.8047	22.3827	21.7715	22.6042	18.5242	21.5523	21.9235	23.2086	22.4922	22.6207	18.9024	21.1822	22.7317	21.5658	20.5679	21.6152	19.2467	18.7141	17.4408	22.0676	21.7653	18.9984	21.0242	21.9491	19.8761	20.5181	21.564	22.5401	20.9884	22.9127	20.6564	20.1892	21.6874	21.3511	20.5049	17.2501	19.031	22.8901	21.7355	23.0051	20.4687	20.5453	22.2035	20.1343	19.8026	21.7203	22.3566	18.7
M231T194_POS	Val-Ile	14.5018	13.4767	15.4383	11.7142	16.9112	14.3581	16.3163	15.4285	16.5507	18.9017	17.3552	15.8188	15.2549	17.1502	14.4704	14.6495	17.1912	19.3642	13.1228	16.9157	14.392	15.7757	15.6297	14.4318	17.4683	14.7628	18.2642	14.464	16.3803	16.975	13.9837	15.5893	15.691	16.7662	17.3401	15.913	13.9106	14.4767	16.4704	14.3581	17.777	16.1317	13.8138	14.5018	16.8158	17.0675	16.1477	17.6355
M464T243_NEG	Glycocholic acid	1.69599	1.85599	9.72281	11.5507	8.74483	7.24793	1.73118	2.04614	13.0885	1.25096	1.58015	1.59932	1.82375	9.46761	6.51728	1.72683	1.52607	9.81538	10.5411	9.26444	1.64616	1.33342	8.20945	1.70487	11.9873	6.25172	0.887525	7.49185	1.52105	1.65076	1.67356	8.3837	2.04614	1.18269	0.956057	1.40054	2.30451	12.7482	1.29866	1.70044	7.77479	1.11103	13.6662	1.33342	9.90388	1.51602	1.22651	1.11103
M662T422_NEG	Nicotinamide adenine dinucleotide (NAD)	13.3304	13.1861	15.2213	10.0901	15.3304	15.1397	14.0014	10.6257	14.6382	12.4538	13.6325	14.9792	12.6948	15.4736	15.5537	12.5314	15.1196	14.5687	11.4818	15.5173	15.5234	16.2344	16.4269	14.4831	15.0951	15.9545	15.4448	15.3853	15.3443	15.9316	15.6325	11.8688	13.9012	15.1791	14.9106	16.2344	12.0464	15.1155	15.3853	14.6662	15.734	16.2194	14.726	13.9385	16.0951	14.726	9.76818	15.6964
M132T356_POS	Creatine	19.3439	19.1093	19.8766	18.5632	20.3738	19.5619	19.6843	19.0032	18.4579	19.0094	18.5455	20.4122	18.7036	19.0124	19.3967	18.2167	20.6633	19.8368	19.4778	19.923	18.6297	20.576	21.2053	19.5789	19.8005	20.8517	18.8991	20.6549	20.0541	19.027	19.7467	20.6701	19.8804	18.0566	18.3221	19.7897	20.3398	19.1033	19.5218	19.6465	18.5383	19.0404	18.9203	19.1502	18.9755	19.6208	18.1398	19.0438
M253T143_POS	Deoxyinosine	11.0967	11.9476	11.5603	2.31615	1.49057	8.64746	12.6684	2.04614	12.1643	1.25096	15.0992	1.59932	1.82375	9.95855	12.0396	12.0735	14.6039	14.3987	11.3443	12.183	13.1261	11.7013	14.8287	1.70487	11.8455	13.6096	11.9873	12.3826	10.8455	11.0967	12.7607	1.63691	12.1163	14.9153	15.0951	1.40054	2.30451	1.70044	13.5746	1.70044	13.7207	11.7099	1.67807	14.0102	7.41785	13.6662	1.22651	12.4094
M496T175_POS	1-Palmitoyl-sn-glycero-3-phosphocholine	22.6755	21.3656	21.5354	20.7776	21.8334	20.4767	21.3628	22.2953	21.6245	20.7678	21.295	20.7727	22.1558	19.2069	20.7173	21.9319	21.8242	20.7031	22.151	20.7644	21.1613	18.7703	21.6615	20.1667	22.4154	21.5819	19.5021	20.3598	22.0159	20.0204	22.0737	21.5101	21.4549	20.8186	21.0837	20.4021	22.0442	21.2032	20.6857	21.8815	21.4202	21.415	20.8972	20.2403	19.7562	18.36	21.3428	20.716
M276T410_POS	Arg-Thr	15.5805	15.9992	17.4851	16.8698	16.6998	15.4021	17.8465	18.5902	18.1868	17.786	16.387	16.0701	16.953	15.9725	16.0447	16.6481	16.4512	17.8372	13.4893	17.7335	16.2622	15.2949	16.0232	15.3615	17.8625	16.5003	17.5458	18.2489	16.346	18.1078	15.2732	16.5657	17.719	16.9967	17.7245	15.5142	14.6662	15.997	17.6552	17.7317	17.836	15.0362	16.5834	15.5477	16.456	18.0838	17.3145	17.3686
M228T314_NEG	Ergothioneine	11.7142	9.8933	13.6662	11.2527	13.1737	11.8842	12.2288	9.49785	9.92184	13.2076	13.0768	11.4919	11.3163	14.9153	8.75822	11.7936	12.4868	12.1	9.78953	12.8218	12.6817	13.1938	14.7153	12.9163	11.4357	13.9748	14.4252	11.0835	11.6257	14.8484	9.84549	13.5746	9.85798	13.5746	15.977	13.3853	7.08746	13.7313	13.7207	12.5068	12.7773	13.0617	11.8572	12.7292	13.4252	14.4767	13.7313	13.412
M323T431_NEG	Uridine 5'-monophosphate (UMP)	15.1869	13.0583	18.1977	13.0566	19.5629	16.8429	17.6292	12.8337	16.1791	19.163	14.8533	20.8127	18.4002	18.7941	17.7668	15.9223	15.8188	20.0268	12.1892	17.6972	18.4164	20.287	15.6883	15.5657	16.1155	18.2803	20.4581	17.8773	17.2013	17.0229	17.5333	17.1724	17.8813	19.2236	19.2409	19.1571	13.5746	15.2949	17.9819	18.9228	17.1368	20.4494	17.2546	17.3783	18.8952	19.4866	20.0094	15.4767
M391T45_NEG	Deoxycholic acid	9.85175	9.93811	11.9144	11.0293	9.98014	8.54689	10.0084	12.0868	9.81378	11.6348	10.6618	8.18982	9.1472	9.40727	10.8611	10.1674	11.0634	8.33539	13.92	10.5411	10.9293	9.56224	9.74651	9.59805	10.5603	10.9873	7.94837	9.11894	10.3987	9.59991	10.973	11.3772	9.39446	10.2992	7.76155	6.75489	9.84549	10.0224	6.70044	9.5157	10.7228	8.59246	10.3554	8.18982	9.45121	8.76818	9.16491	10.3332
M364T452_POS	Guanosine 5'-monophosphate (GMP)	13.6211	14.6039	15.2659	14.2213	15.0701	14.4767	14.8918	14.0617	14.1196	14.9153	15.0014	16.4021	14.3092	16.6624	14.7207	13.8138	13.6662	16.1397	14.0276	16.2567	16.7191	18.2698	14.365	14.7366	13.7099	16.9333	16.6252	15.1277	15.4862	14.6096	15.6154	14.3092	15.3339	17.129	16.6265	15.4448	14.5567	14.5746	15.8606	15.7207	14.4252	16.1074	13.9106	14.5981	14.5204	15.5018	17.4292	14.9012
M786T390_POS	Flavin adenine dinucleotide (FAD)	12.5911	8.89482	12.3608	2.31615	12.5957	12.2848	11.6528	10.0224	11.4919	13.3718	12.0327	13.9567	12.5627	11.6751	11.8218	12.6595	12.1421	13.2015	9.57932	12.9837	12.4305	12.7271	12.7916	12.8494	11.8138	12.7078	13.863	11.9586	11.9256	13.0684	12.1196	11.9694	11.2107	13.3304	13.412	12.5314	11.1861	12.3163	12.577	13.1163	11.7099	13.6439	12.5387	13.2877	12.865	11.8842	13.3853	12.9748
M489T434_POS	Cytidine 5'-diphosphocholine (CDP-choline)	15.9362	18.3954	17.6778	14.8435	20.5714	18.6064	19.4641	11.6257	18.0074	18.4579	20.0415	18.2758	15.1556	18.3552	18.9408	18.791	18.3267	20.9226	13.8238	19.1767	19.1641	20.2493	20.3886	16.814	19.9411	18.1569	21.2904	18.4902	20.4518	19.2921	19.5974	16.0276	13.0735	20.6996	20.5299	20.6478	14.6991	17.0512	19.7791	18.6357	18.0774	19.7728	15.5775	20.0377	19.8105	20.1562	18.8108	20.6657
M195T348_NEG	D-gluconate	17.9014	18.2295	18.4325	17.0681	19.5637	18.7763	19.1667	14.1984	17.7821	19.7012	18.3167	18.5576	16.2805	18.0213	19.0893	17.7187	19.9182	19.2417	16.7939	18.798	18.1323	20.1302	18.3295	17.5865	18.668	18.1996	20.0694	18.1945	20.0372	19.0112	19.354	20.1989	16.2307	19.5333	20.7048	18.777	15.3233	18.21	19.5675	18.474	18.2849	18.5072	17.6462	20.336	18.4121	20.1226	19.113	20.6389
M664T427_POS	Nicotinic acid adenine dinucleotide (NAAD)	10.9366	9.14975	13.8918	2.31615	13.6883	13.7731	1.73118	11.1611	9.02791	14.997	9.53722	17.832	15.4956	15.365	12.9293	10.5411	13.9926	16.2622	10.5216	14.3718	13.2615	14.6828	15.9362	11.7895	12.8708	10.2046	15.7287	8.87344	12.8591	14.8287	12.664	14.8238	12.0802	11.1228	12.1923	12.1261	12.5093	11.7773	11.4041	14.3786	17.0321	17.2313	12.7207	13.0934	13.8918	10.6883	14.4512	12.7271
M174T183_NEG	N-Acetyl-L-aspartic acid	15.8654	16.8335	16.3056	15.6828	15.3581	14.9246	14.7576	13.9658	15.8386	16.1053	14.8188	14.365	14.7313	15.2326	14.5627	15.2023	15.412	15.9223	14.6325	14.863	15.4893	14.8533	14.1115	14.5326	14.4956	13.7524	14.7419	14.9293	14.9385	13.863	14.7783	15.6551	16.4831	15.8484	15.508	15.4153	14.3987	15.4285	16.0167	15.3819	15.0362	14.7153	15.3478	15.5477	15.5597	16.0764	16.9808	15.1115
M127T361_NEG	Dihydrothymine	15.0659	15.2438	15.2586	15.7654	15.6354	14.9153	15.1752	14.6662	15.2659	15.5805	15.3987	15.6495	15.1674	15.1317	15.3752	15.2023	14.7885	15.2805	14.4383	16.0868	15.4285	14.9522	14.8727	15.4318	15.5597	15.0362	14.9012	15.5893	15.0785	14.9926	14.8287	15.0909	14.1277	15.365	15.5805	15.7046	13.5507	15.8582	15.2985	15.2696	15.3021	15.8918	15.4383	15.2213	15.4087	16.0405	15.8062	15.24
M133T368_POS	L-Asparagine	16.8774	16.3391	16.7703	16.365	17.3447	16.412	17.1395	16.1772	17.1612	17.4941	17.2648	16.7474	16.0971	16.9381	16.9205	17.0636	16.9609	17.8345	15.691	16.6596	16.1772	17.0785	16.8062	16.7526	17.3938	16.4219	17.8621	16.9983	17.226	16.8406	16.6768	17.1359	15.6634	17.5193	17.6371	17.6387	15.6382	17.4494	17.2522	16.5878	16.2023	16.9725	16.2419	16.9806	16.9686	17.0486	16.9923	17.6349
M153T84_POS	N1-Methyl-2-pyridone-5-carboxamide	16.5173	17.4354	15.5111	16.6266	15.2696	14.0532	14.8386	17.2451	15.641	15.7498	16.5716	15.3269	15.4153	15.3198	15.997	16.3904	15.4186	13.1082	15.5834	16.2586	16.3127	16.6699	16.5966	14.8965	15.3127	16.2175	14.1033	16.0722	15.0232	16.392	14.8238	15.6579	16.5716	15.3056	16.0145	13.5142	16.848	17.0461	15.6551	16.6961	15.9948	15.2023	14.8679	14.6828	14.5387	14.3987	17.3942	16.6495
M243T293_POS	His-Ser	13.3304	14.1357	12.3581	14.863	11.9873	11.8956	12.8474	11.2167	11.1228	13.5387	13.6991	13.9012	11.7773	11.5603	12.2467	12.464	12.9819	12.5483	11.6165	13.3304	13.2438	13.1706	11.9979	11.9513	13.5265	12.7035	13.2258	12.2556	12.3106	13.3718	12.2848	13.6662	12.8611	13.1846	13.6883	12.8803	13.2378	13.412	12.7607	12.4993	12.1196	12.8494	14.8138	12.944	12.8765	12.1954	13.0172	13.6211
M232T430_POS	N-(omega)-Hydroxyarginine	16.4004	15.9635	14.4956	14.9339	15.2175	13.863	16.1297	17.2073	14.0102	16.068	14.7366	14.5922	16.2967	14.3163	14.2949	16.2567	15.1033	14.7153	16.6068	15.8188	13.9385	13.1674	13.4512	14.3163	15.3752	13.5627	13.8435	14.7576	14.1596	15.6991	14.7834	15.2512	14.8287	14.5805	13.7313	13.3581	15.3127	14.3853	14.392	15.3443	15.2137	13.2152	14.3786	12.7419	13.1389	13.5142	14.3512	14.5567
M130T67_POS	.beta.-Homoproline	13.5142	14.9339	17.3295	13.7628	15.3198	14.4186	16.1869	15.049	16.0889	15.9837	17.57	15.5387	15.3127	17.7086	16.275	15.5716	17.344	17.4953	13.8918	17.4943	17.5756	19.0897	17.6104	14.7419	17.204	17.3518	17.147	17.7094	15.5204	16.0909	15.3021	16.208	16.9205	16.2099	18.3683	16.2714	13.0751	15.8484	18.1755	16.2549	16.8813	16.8673	16.0211	15.6745	15.1791	17.3494	17.876	17.1539
M141T333_NEG	2-Oxoadipic acid	23.4363	23.6789	22.7493	24.2446	23.3851	23.3979	23.4154	23.9624	23.6181	23.0955	22.7887	22.8842	23.6743	23.3903	23.6627	23.3605	23.3164	22.4468	23.8648	22.7333	23.5234	22.8757	23.4329	23.0391	23.4597	22.7449	22.4374	23.5612	23.4221	23.5932	23.3448	23.6245	23.9382	22.2537	22.329	22.8818	23.4222	23.5742	22.8745	23.5445	23.4669	22.546	23.482	23.2828	23.3017	23.3824	22.9933	22.4767
M227T298_POS	His-Ala	12.6662	13.2556	12.2963	13.1846	13.1098	12.6439	12.584	12.5338	11.2107	11.2107	12.3826	12.6618	12.5362	11.8218	12.8138	12.4383	12.1196	12.3134	12.8396	13.0634	12.4067	11.9293	11.7356	12.5864	11.7731	12.664	12.9748	12.4843	12.1	12.5191	13.3581	11.4252	13.6325	12.0293	12.1768	12.1066	12.3415	12.6551	11.6211	12.584	12.8138	11.7398	11.8138	12.7956	12.3907	12.5911	13.118	12.3443
M219T402_POS	5-L-Glutamyl-L-alanine	16.6082	16.346	16.5746	16.7757	16.7236	16.7808	17.4076	15.2877	16.2004	17.4655	17.6361	16.8478	17.2834	17.838	16.4893	17.928	17.0041	19.2784	14.0617	17.0189	17.1721	16.9417	16.6858	17.0557	16.4831	17.3924	18.3924	17.0166	17.3716	16.3391	17.0108	16.5219	16.754	18.0906	18.327	17.6908	14.6495	16.5657	17.5784	17.5447	16.994	17.6041	16.6349	17.2859	18.5276	17.3433	17.605	17.4552
M189T278_POS	Leu-Gly	12.6707	11.3387	13.8435	11.7566	15.2061	12.2046	15.7706	14.1437	14.2805	17.0776	15.9815	14.3163	12.9837	15.5234	13.06	13.8337	15.1635	16.9946	9.5812	15.2099	13.3987	15.3269	14.3021	12.9549	16.4269	13.8037	16.0297	13.3163	14.0189	15.691	12.4843	15.4831	15.1556	16.185	16.7287	14.2061	11.4767	13.0481	15.6268	13.4512	15.3615	13.5507	12.8258	11.8017	14.1596	15.68	15.049	15.8138
M296T166_1_POS	5'-Deoxyadenosine	12.933	13.9385	13.3304	12.1861	14.4186	12.7099	14.0102	10.2992	14.3233	12.5167	14.8775	12.8057	11.4717	12.8158	14.464	14.2949	14.4767	14.0102	13.3581	14.4576	13.4383	12.9908	13.6096	14.1196	13.8138	13.6991	12.4486	13.5507	13.8435	13.3304	14.2805	13.9106	12.9274	13.9837	13.7099	14.0785	12.7035	14.2805	13.5627	13.3021	14.0189	14.3373	12.3191	13.9748	11.7398	13.7731	12.8514	14.7099
M271T411_POS	His-Asp	14.5746	13.0735	14.1908	13.2586	13.5265	14.5746	14.9385	14.4893	14.0102	14.9926	15.8727	16.6758	13.412	15.5834	15.3056	15.3021	14.9748	15.2251	13.1784	14.3163	14.7419	15.1033	15.4252	14.9522	15.0447	14.4383	14.7834	15.2363	14.6268	14.508	13.92	15.3233	11.7814	15.786	15.2061	14.8679	13.2152	15.4186	15.5387	14.4252	13.8533	14.5507	13.7099	14.9882	14.8138	14.3373	15.2213	15.7808
M132T394_NEG	D-Aspartic acid	20.6773	19.608	19.8722	19.7025	19.7431	20.1714	20.1926	18.2105	20.5182	21.1508	20.0045	21.3935	20.6512	19.4709	18.8077	20.2221	20.2293	19.4368	18.1137	19.7846	20.2044	18.6393	17.7649	20.9665	20.9407	19.6372	20.9434	20.4582	19.9924	20.1981	19.9804	21.0227	19.1221	21.4463	20.7144	21.4143	18.3167	20.544	19.8837	20.5484	19.8373	21.5662	20.5448	19.4077	20.1703	19.7449	19.9868	20.422
M338T33_POS	Erucamide	17.0961	16.3321	16.4544	17.0879	17.6903	16.8096	17.9792	17.4207	17.9346	14.8679	16.0722	14.7987	16.1772	15.2137	16.4846	15.8775	15.2023	14.6991	17.7474	15.412	16.8373	15.7498	14.8582	14.4956	16.2307	15.5864	13.6325	15.8163	18.1532	15.183	16.9869	16.3198	16.0276	15.1397	13.1115	15.1984	16.7979	15.5356	15.464	16.4767	16.3373	14.4893	15.4383	15.5447	13.26	15.8918	14.8484	15.0232
M369T443_NEG	D-Ribulose 1,5-bisphosphate	14.6828	1.85599	18.0312	2.31615	13.2423	13.3304	15.6268	11.8376	16.346	15.9613	17.4445	15.1074	9.42417	15.9106	15.8894	16.6151	13.4512	18.2947	1.9855	15.8775	15.2175	16.664	15.0826	14.3987	15.2137	16.0847	18.1357	15.8679	13.5864	12.4094	14.5326	17.026	14.9106	19.8734	20.1465	17.2668	7.45121	15.435	18.0475	15.0868	15.7287	18.3831	1.67807	17.8562	16.1908	17.6768	20.4499	17.9472
M269T43_NEG	Heptadecanoic acid	13.043	13.5864	13.2747	13.6551	13.5018	13.6325	13.0851	13.7936	13.8918	15.768	12.1033	14.3987	13.5142	12.2076	12.9819	13.8337	14.5627	12.2258	14.9476	13.5142	12.9495	12.1	12.2198	13.7313	12.8727	13.3987	13.5981	12.6662	13.0583	12.3021	13.1954	15.2549	13.4383	13.1405	12.863	14.2137	13.4512	13.0241	12.6707	13.4383	13.6883	12.3636	12.4041	12.5911	13.1049	13.169	12.6795	13.4252
M305T437_POS	N-Acetylaspartylglutamate (NAAG)	16.5537	15.8823	12.8317	15.4153	18.4734	18.2804	18.1248	13.1846	14.4252	15.0319	15.8238	15.1155	13.5507	17.7572	18.0528	17.2866	18.1714	19.09	17.2065	13.4252	20.8972	19.1025	16.6118	16.2895	17.0119	16.894	19.3462	15.2949	18.6671	15.2288	18.5514	14.2288	14.0102	15.8012	15.92	16.4252	13.0515	17.1785	15.3021	15.5507	15.7757	18.8912	16.3426	16.9274	16.3321	14.0276	13.7731	15.5775
M267T286_POS	Phe-Thr	11.1293	10.1163	8.80413	11.8138	9.80252	6.91886	9.05799	11.8057	10.9801	10.8138	6.96578	1.59932	11.0566	11.0293	13.2408	7.39232	6.94251	9.2854	11.9218	10.0768	9.01681	1.33342	9.00282	10.3219	7.25739	9.82177	0.887525	11.6795	1.52105	10.8918	9.6987	5.78136	11.9837	9.38154	9.42206	7.31288	11.3106	9.40514	8.67596	10.8138	9.72962	8.83605	10.1923	1.33342	1.24489	10.1548	10.0498	1.11103
M339T442_NEG	D-Fructose 1,6-bisphosphate	16.1012	15.7911	19.5574	2.31615	15.7018	17.8039	18.2114	12.2556	17.3969	17.8816	18.5852	16.8818	16.0596	17.8974	17.2382	17.8361	16.464	20.0587	13.2	19.8921	17.021	19.1708	17.7225	16.6327	16.5387	18.4545	20.527	17.7654	16.1176	16.6182	16.9618	18.8635	16.5173	21.2587	21.1144	18.6441	9.64205	17.1106	20.1776	17.6606	19.1997	20.4234	15.1984	21.331	17.9184	18.688	21.2358	19.562
M146T351_POS	4-Guanidinobutyric acid	17.7947	18.0685	16.5657	17.7623	17.3615	16.3819	17.5159	19.2459	18.3635	15.2659	16.365	16.5552	17.0803	16.2251	16.8358	17.3788	16.472	16.0145	17.8639	16.4071	16.2895	15.4576	16.3581	17.1205	17.2419	15.7153	14.6551	16.9866	16.7879	17.6326	16.0785	16.9027	19.2606	14.8533	15.4415	16.3304	19.538	18.1989	16.5111	16.9875	16.7789	15.1984	16.7593	16.3701	16.5761	16.8694	16.9814	16.1908
M126T332_POS	1-Methylhistamine	20.976	21.4251	21.6936	20.6033	21.0224	20.5748	21.2457	18.5771	21.98	21.1098	20.6191	21.098	20.8493	21.0209	20.2931	21.6158	21.606	19.2729	18.414	22.1092	21.4582	19.5121	20.6886	20.5954	22.5384	20.2258	21.5366	21.7609	19.6686	20.7268	20.1071	21.8488	19.364	21.987	22.0434	19.3199	18.7295	22.0688	21.796	20.8985	19.8614	21.5372	20.6772	21.904	20.7712	21.4121	22.508	21.3038
M104T364_NEG	DL-Serine	18.9472	18.3433	18.9295	18.8969	18.82	18.4842	19.4828	18.6495	18.8984	19.1451	18.7491	18.7119	18.6103	18.9144	19.4364	19.5157	18.6155	19.4435	18.0032	18.3766	18.9154	18.5702	18.7531	19.0443	19.3516	18.3841	18.7136	18.9394	18.9276	18.3092	18.705	19.3102	17.3984	18.4906	18.2996	19.458	18.1596	19.2195	18.8579	18.7509	19.0529	18.3516	18.6874	18.6933	18.8572	19.0379	19.034	18.9294
M217T210_POS	Val-Val	12.3387	11.3772	13.5387	2.31615	14.6828	12.1643	14.7524	13.5142	14.3786	16.7658	15.4448	14.5981	12.6573	15.2877	12.6729	13.3987	15.508	16.9291	10.7482	14.9153	12.92	14.5507	13.6662	12.2137	15.5387	13.3021	15.92	12.7916	14.4956	14.9012	12.1706	14.2949	13.8238	15.8037	16.0211	14.1033	11.3276	12.3526	14.9246	13.0566	15.3269	14.3987	11.8494	12.6662	14.5204	14.8238	15.4054	16.2023
M152T275_POS	2-Hydroxyadenine	15.5657	15.1115	15.7445	13.6096	15.2438	14.8088	15.4448	15.0951	15.4186	16.4767	16.1946	15.2696	15.6718	15.5326	14.906	15.3786	15.6268	15.8846	14.4383	15.3954	15.1984	15.0014	15.3092	15.4544	15.7911	15.4862	15.4893	15.5507	15.4704	15.4831	15.0617	16.5731	14.4252	16.0211	16.2438	16.1033	14.8337	15.9948	15.8942	15.6382	15.1946	15.1033	15.6354	15.4576	15.5922	15.4608	15.4925	16.87
M168T101_POS	Pyridoxal (Vitamin B6)	14.4831	15.1033	12.5603	15.8188	13.6096	14.3233	13.9748	14.2732	14.183	14.1437	14.5507	13.3718	13.464	15.3887	14.0951	14.6268	12.7013	13.3581	13.0137	12.8688	12.5722	12.7936	15.0785	14.508	13.1784	13.8037	9.04166	14.9658	13.92	13.1674	12.2674	8.633	15.0826	14.5805	14.3987	13.3304	14.6607	15.669	14.5447	15.4285	11.2228	13.7419	13.7834	11.9106	11.9694	13.2183	13.3304	14.5142
M304T441_POS	Arg-Glu	16.6894	15.0743	16.2913	15.3718	15.1477	15.6964	19.1092	20.3368	18.3107	16.4909	17.5284	16.4203	16.4269	17.9398	18.0432	17.4919	14.4054	17.3306	15.412	16.7775	17.1665	16.601	17.1958	16.275	17.3923	15.4987	16.3304	18.1177	14.1437	17.705	16.494	16.6329	18.1121	15.3581	15.9658	15.1317	15.9036	17.9342	17.843	16.5908	17.4636	14.6773	16.3564	15.1397	16.6144	16.777	17.5096	15.8918
M134T396_POS	L-Aspartate	18.1367	16.7545	17.7185	16.7489	16.9793	17.3653	17.3631	16.2194	17.3344	18.7518	18.4952	18.2739	17.4152	17.6548	16.9737	17.6531	18.3453	17.5058	15.5567	17.4134	17.889	16.8964	15.448	17.876	18.463	17.6775	19.3021	17.8249	17.7792	17.671	17.0893	18.0806	14.4383	19.4115	18.9292	19.2388	15.0617	17.7124	18.1668	17.686	17.2037	19.3701	17.744	17.3446	17.7939	16.7881	17.7897	18.0132
M252T167_POS	Deoxyadenosine	13.8037	14.4893	12.2378	14.5265	13.2877	12.8553	13.1737	13.8435	12.8337	13.3163	13.6551	12.5531	13.5142	13.5265	13.6991	13.0735	13.4252	13.8918	13.7731	12.9513	13.3581	13.5142	13.5142	13.7207	12.8198	12.9784	13.4252	14.0447	13.0901	13.6883	12.6211	13.0172	13.5265	13.0379	12.7566	13.1674	13.9106	13.863	13.3581	14.0014	13.412	13.2303	14.0701	13.5981	13.7834	13.5018	13.2761	13.1721
M135T319_NEG	L-Threonate	21.1366	21.1875	19.7092	19.7223	20.0091	20.4192	19.8126	18.2014	19.6218	21.3247	20.1507	21.3216	21.3636	20.454	21.2289	20.9221	20.8343	20.8616	21.7484	21.0378	21.3547	20.452	19.8077	20.2464	20.1417	20.4525	21.4847	19.3408	20.5675	19.0835	22.0612	19.837	19.1274	20.801	19.9844	20.558	19.5297	19.43	19.3342	20.6699	20.6419	21.4289	20.1752	21.5431	21.3675	19.0309	19.4626	20.5188
M245T408_POS	Pro-Glu	16.8034	15.8533	17.1629	17.0279	17.7683	16.9935	17.6403	16.4672	16.8185	17.6844	17.7955	16.6761	16.3478	17.6272	17.9414	17.7552	17.2962	18.7401	16.3092	17.3145	17.0002	17.8706	18.1422	17.5237	16.6809	17.3258	18.3317	17.8417	18.3961	17.2652	16.9695	17.3897	17.5507	18.2062	17.7036	18.3305	16.0722	17.1894	17.6426	16.9711	16.3684	17.9749	16.8842	18.2411	17.4822	17.8004	16.8585	18.89
M173T229_POS	Pro-Gly	13.6991	13.9476	14.4512	13.8533	12.8533	13.0901	15.1397	15.4704	16.2841	11.8494	15.2622	13.7731	12.8611	16.4496	18.1558	14.2586	12.6303	11.697	13.7099	14.183	15.3786	17.7383	15.4153	14.1357	15.2841	15.4831	9.67596	16.2714	12.2963	17.1986	12.5068	13.8037	16.9966	15.2512	15.3684	13.7099	12.2378	14.6039	15.1791	13.2107	14.5687	9.51767	13.0137	13.2848	12.4717	15.9177	14.0447	13.9476
M188T505_POS	L-Lysine	14.8965	14.9837	12.1674	15.7654	12.9676	15.3408	12.0934	15.2099	10.944	12.577	11.0634	13.2258	14.8238	12.0934	13.2732	13.2348	13.3021	12.4014	15.2841	12.7292	14.3092	11.9873	12.7855	14.4512	12.1611	11.9837	14.0951	13.7419	13.6551	13.7628	13.4767	13.0276	14.2805	10.6795	10.5981	12.973	14.464	14.5981	11.2644	15.0992	12.5555	12.7207	14.6828	13.8533	13.464	10.7895	12.5167	13.2877
M162T293_POS	L-Valine	12.3332	12.5068	11.4919	14.365	14.183	12.1611	12.1861	11.6348	10.7142	10.7482	12.1861	11.3276	13.6662	11.4969	11.2935	12.6948	11.0154	13.1517	11.8572	12.5531	12.0934	12.3387	12.0084	11.9031	11.9801	11.0835	12.5435	11.7524	12.1	12.2318	11.8416	12.3636	13.7524	11.5603	11.933	12.5911	12.2615	12.3471	12.4512	11.9476	11.6573	11.9658	12.8553	12.3581	12.6948	13.7524	11.7013	12.6073
M215T283_POS	Pro-Val	12.2732	12.0701	13.2761	13.412	15.0102	12.3718	14.5627	12.8238	13.9837	16.464	13.7207	13.5265	14.412	15.8775	11.1033	13.9476	14.4252	15.9454	12.6142	14.5687	12.2046	13.8435	13.0084	12.9088	14.5864	13.6883	15.9177	13.3987	14.0447	14.4576	12.7956	14.1277	14.3512	16.3718	15.2213	13.8823	12.4252	12.5555	14.2137	13.9476	14.4512	13.5387	13.6551	12.3718	13.7731	15.2586	13.9476	15.5597
M180T193_NEG	Acamprosate	16.5672	16.5127	16.5746	17.5502	16.7563	17.097	17.0161	17.8549	15.0868	14.768	18.1943	16.8266	16.3632	16.0992	16.7928	17.0327	17.3223	16.4736	18.446	12.5435	17.1275	15.8263	16.3735	17.0606	17.0795	17.2425	15.7313	16.5805	17.0103	16.8354	17.4913	17.2843	16.582	15.8062	16.2004	16.7993	15.5417	17.1292	16.2895	17.0649	17.5572	16.2769	16.7699	15.846	15.0405	17.1876	16.2823	15.7126
M262T413_POS	Arg-Ser	16.9253	17.1416	16.99	16.7176	16.9259	16.8502	16.5372	14.9339	17.6477	19.1162	14.6718	18.6516	18.5693	14.6551	14.7046	17.2837	17.888	18.7056	12.964	18.2406	17.1948	14.5687	15.7706	17.4869	18.5971	17.0195	18.7575	17.0928	16.9168	18.3397	16.2512	17.8071	14.9792	18.745	18.2256	16.8626	13.5142	17.4125	14.365	18.7402	18.4174	17.0782	17.9639	16.7669	17.5146	18.2472	18.2975	17.6336
M219T41_POS	N-Acetylserotonin	12.3106	13.2303	15.0102	11.1984	14.6718	13.2438	14.464	11.1357	14.5326	14.0189	15.7654	14.3304	13.7731	14.8484	14.2061	14.365	14.9476	15.0145	10.2527	14.7313	15.2586	15.8894	14.6154	14.0617	15.0951	13.8918	14.8582	15.183	14.1674	13.3581	13.6773	14.6325	13.7419	14.9106	16.7667	15.0014	12.0189	13.3021	15.9083	13.8435	14.1196	14.7731	13.5981	14.0951	14.2363	15.6268	16.0701	14.9748
M244T358_POS	Pro-Gln	14.365	13.4252	14.3512	14.0362	15.0058	13.5507	15.7153	14.0951	14.7524	15.8238	15.7207	14.1437	13.5018	15.3408	14.8823	15.1752	15.2549	16.9462	13.1501	14.863	13.8337	14.5018	14.4252	14.7885	15.1635	14.6883	15.8679	15.2288	15.8012	15.0145	13.9837	14.2659	15.3684	15.7706	15.3443	15.0232	14.0617	15.0532	15.7808	14.6883	14.3443	14.9153	14.4831	14.1984	14.9385	16.0319	14.768	16.4301
M243T437_NEG	L-Fucose-1-phosphate	13.6773	14.0951	14.5018	13.9012	14.3163	13.1768	13.3304	13.158	14.1984	13.043	12.6618	13.8727	13.6991	13.5864	13.412	12.6257	14.6495	13.6211	15.0319	14.7628	13.1147	14.7885	14.4252	13.5746	13.8918	14.6883	13.1163	13.92	14.8386	13.7628	13.7099	15.7445	15.1635	15.5687	13.7207	15.6718	15.1236	14.0189	13.3987	15.1477	13.4383	13.0751	14.1437	14.3581	15.1196	14.1033	13.8435	14.5326
M181T290_NEG	D-Threitol	18.5153	21.3347	21.4476	22.355	22.1371	20.1642	21.5306	21.7868	21.1425	18.8219	19.2205	17.5712	20.7814	21.3523	21.7182	20.5087	21.3569	20.6812	22.5808	20.8997	17.9829	20.5791	21.9781	21.1782	19.0616	21.2121	18.974	21.0297	20.789	22.4787	22.0967	19.5425	21.23	19.5717	19.951	21.1207	21.3091	22.9441	19.4957	21.9159	22.1359	18.4004	21.5821	19.2179	21.198	21.9638	18.3521	19.9243
M606T438_POS	Guanosine diphosphate mannose	14.4893	11.8611	15.2061	2.31615	14.6439	15.8435	14.1277	2.04614	14.2438	1.25096	13.4252	1.59932	1.82375	14.5387	16.1713	13.5387	15.6964	14.4448	12.3745	15.4956	15.3269	14.3512	16.1694	15.0362	15.0058	15.4862	15.0405	14.4576	15.3163	15.2099	16.7565	1.63691	13.1969	14.1596	13.9012	16.8284	7.55459	14.7313	14.887	14.8965	16.1927	16.3512	14.7524	14.6154	16.8154	13.0084	1.22651	16.4366
M288T326_POS	Ile-Arg	13.8238	14.2949	14.3373	14.1033	15.392	13.1469	16.2344	16.5372	15.5447	18.1152	15.9635	15.0189	15.959	15.7207	13.6211	13.8823	14.8533	16.6318	12.0189	15.4252	13.0258	14.3581	14.0447	14.3021	16.5387	13.2318	15.8965	14.7313	14.6211	16.1946	13.2571	14.9106	17.0973	15.2659	15.8238	13.6773	12.9403	14.1984	15.6523	14.5142	15.4704	14.0362	14.3373	12.4944	14.9246	16.2363	15.2023	15.2213
M347T340_NEG	D-Ribose 1,5-bisphosphate	12.7056	12.4067	13.3581	8.2854	12.6904	12.8765	12.3636	11.3219	12.7228	13.2228	12.2848	13.3021	12.5118	12.7834	12.4969	12.5338	13.2747	13.0362	13.1325	12.5722	13.0258	12.9513	12.3934	12.9348	13.06	13.4893	13.7731	12.6303	12.2288	12.0293	13.0634	12.8078	13.1	13.1611	12.8455	12.6817	12.7356	12.4589	12.3443	12.9256	11.8611	13.2467	12.1033	12.6461	12.8337	12.92	13.5142	13.9385
M290T439_POS	Arg-Asp	14.1752	12.7649	13.3304	12.7731	13.9385	12.6325	15.7287	16.5158	16.093	15.7808	14.3443	14.4767	14.7731	13.6211	14.0617	14.8238	13.6662	16.1417	13.5265	14.0189	14.9385	11.8765	12.6211	13.9748	14.1196	13.4512	14.1596	14.4383	13.4512	14.5265	14.2288	13.3163	17.0795	14.0701	14.0868	12.5265	14.1437	14.6439	13.5387	15.1752	15.6937	13.0102	14.5447	12.6119	14.0447	15.6773	14.4576	15.8435
M215T45_NEG	3-Hydroxydodecanoic acid	13.1261	14.1517	14.5864	14.5204	13.9476	13.8533	14.7313	14.6039	14.2061	12.964	14.1752	13.6211	13.6883	13.4767	15.1155	14.0701	13.863	13.1453	14.4252	13.8138	14.2659	13.6551	13.7936	13.7099	14.1033	14.0785	12.8138	13.5864	13.7313	13.5265	14.2512	14.1437	14.2732	13.9837	13.3163	13.3853	14.2659	14.2438	14.1115	13.9293	14.4576	13.1033	13.8238	13.0984	13.1309	14.1752	13.9385	13.2363
M265T218_POS	Alpha-N-Phenylacetyl-L-glutamine	17.069	15.2213	15.1236	17.3121	15.9703	14.9431	14.726	15.0868	16.0992	18.6815	14.3987	16.8478	16.0701	14.2732	14.464	14.5922	15.0575	14.5805	15.9658	14.9385	14.8435	13.8138	14.7313	16.5805	15.1556	14.6039	14.3718	15.4219	15.4736	17.4421	14.8287	16.7936	17.0677	13.5142	14.3443	14.6211	16.5775	15.5687	13.9106	15.448	14.6937	14.1984	16.2913	16.2859	14.9522	15.7498	16.5672	14.2949
M131T321_POS	N-Acetylputrescine	16.8122	17.6265	15.5834	15.8138	17.4023	18.5299	16.8711	15.3819	15.3987	16.5158	16.893	16.7052	15.4704	15.8703	18.0691	16.5805	15.9567	14.8582	16.8478	17.2176	17.8044	18.3251	14.9703	17.6369	17.2382	16.5834	17.987	19.4613	16.8231	16.8765	15.4087	15.3581	15.5447	16.1377	14.9476	16.6926	15.669	16.3478	16.5864	17.4439	17.7918	14.6607	15.6937	19.3177	17.374	14.5507	15.5387	17.1044
M588T445_NEG	GDP-L-Fucose	11.7649	12.3636	13.3163	2.31615	14.3021	12.6188	13.1846	6.54689	13.9837	13.1098	12.769	13.3443	11.6393	12.9979	13.0934	13.2703	12.8337	14.2586	10.8533	12.7834	12.7313	13.92	14.0532	13.4383	12.5068	12.8956	14.8823	12.9819	12.8357	13.1373	10.9293	11.5411	13.0735	14.4252	14.6662	13.9658	11.6303	12.5435	14.0701	13.464	12.0901	14.1674	12.8416	14.1357	13.7419	14.6039	13.7936	13.3987
M223T255_POS	Phe-Gly	11.8455	13.7731	12.7121	12.8669	11.6257	13.158	14.0701	12.0532	12.7895	15.5204	14.0532	12.3961	12.42	14.2659	11.9873	12.4615	12.8591	14.7207	12.7056	13.5018	11.1674	12.6257	13.9012	12.5627	13.863	12.3304	14.464	12.158	12.3276	13.7419	12.2137	12.7164	10.3443	14.9792	15.1984	11.9694	11.9908	12.7895	14.6325	12.1453	12.4538	13.4252	12.464	12.3134	12.2467	13.1984	13.9385	13.9385
M327T41_NEG	(4Z,7Z,10Z,13Z,16Z,19Z)-4,7,10,13,1 6,19-Docosahexaenoic acid	17.2545	15.7628	18.115	15.4383	17.2722	15.5567	17.7821	18.4765	16.8469	14.906	18.3854	14.6495	14.6439	15.4987	17.9522	19.1158	19.446	16.1257	17.5449	16.6132	18.3734	15.6662	16.2549	15.2985	17.3867	18.8942	12.9996	16.826	17.8965	15.6718	16.9873	15.5447	16.7651	16.4186	16.7801	15.6211	16.6154	16.8018	16.7801	15.0992	17.2982	15.9882	15.1033	15.4767	15.4512	18.1074	15.9293	17.9089
M74T364_NEG	Glycine	15.5627	15.6068	15.9926	15.5265	15.9499	15.7706	16.3735	15.1397	15.8775	16.4137	16.2061	16.6428	15.4383	15.8989	16.2877	16.3003	15.601	16.3632	15.2586	15.8411	16.0617	16.3701	15.8163	15.6883	16.3581	15.9815	16.1357	15.8751	15.9658	15.2475	15.8823	16.1457	15.1984	15.5922	15.7834	16.4783	15.1196	15.7808	16.1155	15.5922	15.8582	15.4512	15.4925	16.0276	15.4704	13.7731	16.2877	15.7207
M241T290_NEG	L-Iditol	13.9748	16.5537	16.8129	17.7492	17.6434	15.7654	16.9631	17.3654	16.7734	14.1033	14.2732	13.5864	16.5552	16.7525	16.9853	16.2156	16.6244	15.691	18.038	16.3198	13.5507	16.2419	17.3449	16.8951	14.0701	16.6889	14.8088	16.4592	15.8965	17.8258	17.5157	14.9837	16.9045	14.8965	15.6495	16.6219	16.9261	18.3369	14.8287	17.2455	17.4731	14.3443	16.993	15.508	17.2508	17.5787	13.9748	15.3408
M179T385_NEG	myo-Inositol	18.1343	18.1138	18.2515	19.066	18.1902	17.4285	18.1447	18.5586	18.3542	18.534	18.2471	18.9169	19.7282	17.3262	18.3741	18.2298	18.3099	18.112	18.4865	17.8929	18.2077	17.2973	17.4048	17.7096	19.6217	18.2442	17.7561	18.4784	18.0346	18.2462	18.1004	18.7031	18.5343	17.8994	18.2234	16.9533	18.6918	18.959	18.0275	18.2265	18.5346	18.772	19.5456	18.0514	18.1521	18.134	18.2348	19.4432
M104T365_POS	4-Aminobutyric acid	16.4004	15.5173	16.2931	15.1155	17.0737	17.25	15.6634	16.0722	15.1635	14.3718	16.6703	15.3853	14.8679	15.9725	17.2529	16.8888	16.7159	15.1277	17.3537	16.6778	15.8846	16.4512	15.8213	15.7783	15.1752	16.2061	14.6883	16.8164	15.1984	16.4153	17.2427	16.1277	17.8991	14.9339	14.8918	16.0167	16.9167	15.6125	15.5951	15.6096	15.6154	17.123	14.8238	16.0951	15.8965	14.8823	15.7498	15.9316
M212T26_NEG	Indoxyl sulfate	17.0399	17.2008	17.9683	18.5565	16.6419	16.6299	17.2895	14.6495	15.4956	17.3399	15.2696	15.1908	16.4752	15.8213	14.6382	17.6049	16.3564	16.1674	17.4601	15.7808	15.8894	15.6096	16.5158	17.6478	16.1317	14.9106	15.6551	17.8093	15.6634	17.0059	15.1556	17.9781	15.9992	14.0868	14.6439	16.8831	16.7095	17.296	15.4672	16.3564	15.6718	13.3987	15.2475	16.3021	16.2823	16.5805	16.3735	17.1281
M73T52_NEG	Glyoxylate	21.6586	20.3803	19.7151	20.1152	21.826	20.7946	20.5152	19.5023	20.3652	21.441	20.9639	20.6394	20.6967	19.1362	20.1451	20.9557	21.3478	21.1888	20.8398	21.4458	20.7903	20.5467	20.4538	20.5596	20.5516	21.3218	21.0385	19.1339	21.0645	20.1384	22.0123	20.3576	19.4729	21.5562	19.8549	21.3278	19.9095	19.4273	18.5951	20.3874	20.6541	21.4624	20.7356	21.1487	20.4803	19.3293	17.559	20.8224
M283T274_POS	Tyr-Thr	13.7628	13.9837	14.3304	14.3092	14.0362	14.0276	14.7046	13.3163	14.183	14.5142	14.6325	14.2137	14.0102	13.7731	13.412	14.0362	14.508	14.8679	14.0951	14.1674	14.4767	14.6211	13.8533	13.9837	14.5981	14.5922	13.4383	14.6718	13.8533	13.9926	14.7783	14.5018	14.1596	14.464	14.5387	14.8484	13.203	14.0102	14.0189	14.2288	14.7731	13.8238	14.1908	14.0014	13.5864	14.392	14.6382	14.2363
M291T457_POS	Argininosuccinic acid	16.1135	14.8918	15.863	12.1098	16.1074	16.3408	16.69	13.3581	13.9385	16.7531	15.691	15.9223	14.3233	15.3056	15.4576	17.8753	14.9567	16.346	14.1596	14.6828	15.3408	17.1968	15.906	17.4536	14.8337	13.6096	15.9859	15.2326	15.448	15.6991	16.4366	16.7042	13.5981	16.3426	15.6325	17.3315	14.4252	15.7393	15.6382	15.1984	15.4956	15.5234	15.5111	17.0124	16.0785	15.1791	15.6828	17.1705
M146T385_POS	(3-Carboxypropyl)trimethylammonium cation	17.4818	17.4364	17.079	16.2823	17.1804	16.985	17.5336	15.9792	17.1261	17.6516	17.6876	17.9829	16.8988	17.362	17.3679	17.4581	18.0591	17.4478	17.2826	17.4992	17.5981	17.5356	17.033	16.899	17.8455	18.1047	18.4639	17.3961	17.2429	16.8895	17.5626	17.6843	16.1517	17.347	17.5645	18.3836	16.8244	17.4015	17.664	17.9785	17.0369	17.2833	17.2568	17.1842	17.2324	17.2646	17.5761	18.0068
M106T367_POS	L-Serine	16.8484	15.8703	16.7152	16.3853	16.8345	15.8751	16.8228	16.5341	16.5908	17.5661	16.5642	16.6206	16.4624	16.4087	16.8913	16.8036	16.5597	18.0882	15.3478	16.601	16.6272	16.2949	16.5326	16.7132	16.8186	15.9408	17.2258	16.6142	16.7501	16.208	16.0167	17.0208	15.5417	17.0202	16.7523	17.4154	15.8088	17.0476	16.7276	16.1576	16.3373	16.1277	16.3391	16.4862	16.6999	16.9593	16.5864	16.8678
M247T371_POS	Val-Glu	14.0951	14.1908	13.9837	14.1752	15.5864	14.4893	15.2288	13.9837	14.4893	15.6154	15.5234	14.3512	14.5981	15.2175	14.5864	15.1155	15.68	16.8023	12.664	15.2175	14.392	15.1196	14.9926	14.8679	16.1397	14.1517	15.4415	13.7099	15.1437	14.6039	14.0951	14.9792	14.9926	15.3615	15.7366	14.9106	13.92	13.7834	15.4285	14.2877	14.6211	14.2732	14.3512	14.9431	15.3615	15.1596	14.5204	15.5951
M246T359_POS	Pro-Met	17.3528	16.7942	17.2785	15.6325	17.1537	17.0438	16.4318	14.8823	15.7207	16.4909	15.3684	16.7614	16.1277	15.3408	15.9316	17.3386	17.3583	17.2327	17.7275	16.6251	15.4799	16.7458	15.6607	18.0399	16.3598	15.9177	16.2696	15.5805	17.5803	17.3367	16.6273	17.3359	15.3684	16.417	15.8213	17.6348	18.7328	16.4496	16.3251	16.2967	15.8799	16.1752	16.1337	17.4553	17.0316	15.4608	15.6718	17.7409
M367T39_NEG	Tetracosanoic acid	11.5507	14.5326	7	14.2877	13.5507	16.0426	1.73118	2.04614	1.70044	11.5314	6.60733	12.3934	13.1163	11.3276	10.1421	10.7566	11.5699	11.8057	15.2659	11.1033	11.3219	7.72792	13.3987	14.2732	1.57046	7.74147	15.9246	1.61824	14.1908	12.9385	14.6096	13.3987	2.04614	10.388	0.956057	15.3127	14.1033	12.2258	1.29866	15.1869	9.98014	12.6416	12.2137	14.6883	15.0532	8.40514	1.22651	13.6439
M324T256_POS	Cytidine 5'-monophosphate	15.6523	15.7628	15.7046	15.9408	12.2348	15.6096	15.8557	15.412	15.0659	16.6215	16.1733	15.4799	15.9499	15.5477	15.3987	15.5716	16.008	15.7576	15.0992	15.726	15.4862	15.3752	16.5716	15.5537	15.8188	15.7524	15.6096	16.0826	15.6991	15.8942	15.624	16.6219	14.0362	16.4318	16.3426	16.5995	14.3443	15.8263	16.494	15.8312	15.8799	16.3198	16.0847	16.253	15.7524	14.2213	15.3987	15.4448
M162T315_POS	L-Carnitine	16.941	18.717	20.9978	18.6722	18.6843	15.7233	15.0826	18.3208	16.9248	19.6641	17.582	15.1674	17.7691	16.7195	15.8942	18.151	21.3088	19.2004	21.7144	18.8014	16.3615	17.8172	19.5416	18.9455	21.9268	22.0281	19.3071	16.9803	16.2456	20.5211	19.4084	20.6309	20.5165	11.3608	18.881	18.1397	14.9522	17.3816	14.6096	15.997	19.7109	17.569	19.3609	20.2574	18.1857	21.6743	18.0467	17.5935
M295T344_2_POS	gamma-L-Glutamyl-L-phenylalanine	13.3163	13.2363	13.4767	2.31615	12.2318	12.0189	13.9926	13.0918	11.7773	15.5864	14.7099	13.9567	9.95565	13.7099	13.9926	14.0868	13.2761	15.669	13.6773	13.5627	12.9604	14.3443	14.9106	13.7207	12.6096	13.0549	15.2175	14.1033	12.2674	13.7419	13.0735	13.5627	12.3471	14.1517	14.183	14.2512	10.8765	13.9926	13.6991	12.6484	13.92	13.5864	14.1357	13.5387	14.3163	12.1228	14.5447	13.9748
M179T293_POS	Cysteinylglycine	12.4969	12.0014	13.8918	12.2848	10.7814	12.6325	13.3163	10.9144	10.5699	14.1674	13.6325	14.7099	13.6991	13.3304	13.0396	13.9012	13.9567	14.2363	10.7977	14.3092	12.9766	12.5191	13.0276	13.464	12.5435	12.1357	13.7313	12.973	12.5507	10.2761	13.3021	13.3443	11.1861	13.6096	12.6119	12.7628	12.5746	12.7814	13.0583	11.3772	13.6325	11.6348	14.1357	14.7419	12.3907	10.3219	14.2288	13.8823
M313T40_POS	1-Palmitoylglycerol	13.8918	12.9996	14.4576	11.3554	13.2732	13.3987	11.9979	12.6325	15.1437	17.3799	11.769	16.7065	14.4893	12.7814	13.6773	13.1147	14.1196	13.203	12.6795	13.4512	12.2497	12.6948	12.9549	13.5387	13.7628	13.3718	14.6718	12.2761	13.6439	12.769	14.2137	14.3512	11.5411	13.5507	13.06	13.0951	14.2363	12.9218	12.9311	12.4843	13.6883	12.4893	12.4252	12.9658	13.8238	13.1721	13.9385	12.863
M258T171_POS	2'-O-methylcytidine	14.5922	14.9012	14.3233	14.8088	15.7207	14.3092	14.8679	13.3304	14.6325	14.5507	15.1713	14.3512	13.8435	13.7731	15.0826	14.8582	15.2877	15.2288	14.0532	14.1277	14.9567	15.0102	14.9106	14.9926	15.2732	15.2137	15.0909	14.9522	15.183	14.3786	15.3163	14.9837	15.1277	14.4186	15.3304	15.1674	12.3498	14.5922	14.2659	14.6382	14.5567	15.2137	13.6773	15.4285	14.5265	15.3339	14.2949	15.3092
M162T402_POS	DL-2-Aminoadipic acid	17.3355	16.7212	16.2175	18.1328	16.582	16.7743	16.631	17.6979	16.2823	16.8761	16.3735	16.525	16.7578	16.3581	17.303	16.5922	16.0362	18.3444	15.6495	16.4925	17.5839	17.5403	15.8509	19.587	17.2053	16.0596	17.5276	20.051	16.392	16.8391	16.2696	16.9343	16.4624	16.2382	17.9888	17.3962	14.8775	16.8936	17.6159	16.8635	17.1073	16.9307	17.0258	16.3426	16.8647	16.5173	16.8607	16.601
M130T263_NEG	L-Leucine	20.1656	19.9307	19.9736	19.5832	20.4845	19.708	20.4138	19.921	19.9033	21.1942	20.1634	19.6566	19.8122	19.719	20.0111	20.5925	20.143	20.8605	19.1387	20.2958	20.0327	19.7678	19.9118	20.0474	20.85	19.5259	20.6103	19.8364	20.4562	20.1002	19.9325	20.4319	18.5259	20.7618	20.4571	20.5935	18.6546	20.3	20.1217	20.1054	19.647	19.4273	19.6001	20.1783	20.1572	20.3081	19.8167	20.9347
M235T140_POS	His-Pro	11.0224	1.85599	11.5167	12.744	13.5864	1.62761	12.4969	13.6439	13.9476	1.25096	13.6662	1.59932	13.7524	14.7987	12.2378	12.5603	12.0224	13.8918	9.45121	16.412	11.5746	13.2586	12.9069	1.70487	12.4919	13.2213	11.7607	13.263	11.7482	13.4512	15.5687	14.1752	13.412	13.8037	13.6325	1.40054	10.3443	12.2848	12.888	9.20945	9.76818	11.5167	1.67807	13.3718	1.24489	13.3718	11.8918	11.6119
M227T411_POS	L-Carnosine	14.365	14.4054	14.8037	14.4831	15.6551	14.8138	16.2175	13.7313	15.0189	15.5265	16.8285	16.2714	16.0847	16.1337	15.8238	15.9815	15.3408	16.8463	14.392	15.2913	16.5522	15.0575	16.1615	16.8933	14.8679	16.1377	16.4252	14.7987	15.1556	16.2512	15.5951	14.8484	15.4448	16.6958	16.2363	16.2895	13.6991	16.7727	16.9037	17.4449	15.5775	17.4433	16.0638	17.2113	16.1772	15.959	16.9352	17.784
M131T364_POS	DL-3-Phenyllactic acid	16.1012	15.9454	16.2213	16.7014	15.8533	15.7834	16.392	15.9036	16.0254	16.1257	16.7691	16.4815	16.2363	15.9316	16.5981	16.3074	15.9748	16.4285	15.9545	16.3718	16.5951	15.9703	15.9431	16.2175	16.2622	16.3478	15.6467	16.1713	16.2787	15.8751	16.1437	16.2042	15.8606	16.3127	16.2232	16.3836	15.435	16.4799	16.2967	16.3286	16.5219	15.9339	16.3056	16.0405	16.253	16.5849	16.4186	15.8654
M579T469_NEG	Uridine 5'-diphosphoglucuronic acid (UDP-D-glucuronate)	11.8727	1.85599	17.5402	2.31615	17.3669	16.049	16.0447	6.06393	17.0029	20.9805	17.4386	20.6601	13.8533	18.1704	17.7551	16.0951	14.1752	18.2039	1.9855	19.0649	19.1896	21.0829	16.9976	15.9454	17.7079	17.5893	20.7478	16.1477	16.7977	15.0319	18.9467	14.4512	14.1033	21.2016	20.4635	17.8365	8.81378	14.5142	19.0176	16.2475	18.0902	19.7635	14.412	19.686	16.5417	16.3443	21.4225	18.1387
M136T292_POS	Dopamine	16.5597	15.913	16.5995	15.9362	16.5065	15.734	16.7907	16.7244	16.6167	17.4972	16.6778	15.7419	16.1596	16.4846	16.768	16.7057	16.5034	17.5653	15.8965	16.5296	16.6578	17.6097	16.4624	16.6478	16.6905	16.3163	17.3032	16.6445	16.7999	16.1596	16.2438	16.67	14.2288	17.128	16.9943	16.833	17.2379	16.8678	16.5642	17.258	17.2286	16.1297	16.0785	16.3684	16.6288	16.4415	16.6265	17.0792
M106T327_POS	Diethanolamine	14.0868	14.4186	13.1548	14.8138	13.8238	13.1016	14.1674	15.4736	13.6551	12.1	13.1627	13.8727	14.0785	13.7313	14.1752	14.0701	13.6883	13.3163	14.9837	12.9495	14.1033	13.0751	13.9926	13.412	13.4512	13.1147	12.7586	13.0464	14.0189	14.2586	14.1437	13.7731	15.1946	11.4969	11.5118	13.0119	16.0254	13.3987	14.1277	14.2363	14.183	12.92	14.0014	13.5981	12.4893	13.8918	13.0818	12.9012
M277T441_POS	L-Saccharopine	16.8034	14.1437	14.1908	14.726	14.0951	14.7731	13.4383	12.4538	12.9385	17.5538	12.7419	15.8533	13.5627	13.4252	15.1317	14.0868	16.9743	17.3741	13.1908	15.0319	16.208	17.0461	14.2659	16.7776	14.1908	12.9403	15.3269	16.4219	13.5864	14.412	15.5296	18.7874	13.5387	13.8823	15.0992	18.0712	13.3581	14.4512	13.7524	14.0276	15.0058	14.1277	14.0447	14.0362	14.8435	12.6904	19.2194	14.2137
M429T28_NEG	alpha-Tocopherol (Vitamin E)	13.5265	11.6257	1.53605	9.90689	11.8765	11.8803	1.73118	9.37069	7.66534	9.06609	1.58015	12.6027	11.9837	4.01792	11.5314	10.0498	7.90689	6.52199	14.2061	7.06609	9.17742	6.9542	9.64926	12.0768	1.57046	6.10643	7.93074	7.03342	12.0735	9.53916	11.9256	7.10852	2.04614	1.18269	0.956057	9.0954	12.6096	9.39232	4.00899	8.79442	11.1611	7.57743	9.93221	10.0498	9.32867	8.50779	5.80993	8.56224
M246T369_POS	Val-Lys	12.3219	12.4357	13.1228	13.2776	14.726	12.1923	14.7731	14.1752	15.4252	16.1635	14.3718	13.8138	13.8727	15.2175	12.7731	13.7834	13.8238	15.9613	9.38154	14.2137	12.5387	13.8727	13.4767	14.2288	15.8188	12.3581	14.9106	13.8918	13.6325	14.7731	11.5651	14.2659	16.6563	14.7524	15.3752	13.0751	11.8994	13.1737	15.0826	13.1564	14.0785	12.9218	13.6096	12.5435	13.8435	15.8163	14.3443	14.6991
M102T390_POS	1-Aminocyclopropanecarboxylic acid	17.1459	16.7898	16.9583	16.8	16.8956	17.0863	17.1084	16.1417	16.5672	17.011	17.7068	17.0461	16.7091	16.9033	17.1462	17.0884	17.312	17.552	16.5234	16.9588	17.4725	17.2231	16.9695	17.139	16.9565	17.4113	17.4465	17.0444	17.2771	17.1056	17.2285	17.2995	16.4672	17.3608	17.4686	17.7121	16.1277	17.1277	17.2864	17.1483	17.1193	17.4281	17.0819	17.3117	17.2256	16.9382	16.9765	16.9552
M188T380_NEG	N-Acetyl-L-glutamate	18.1806	18.1223	15.9658	18.0439	20.7578	19.4303	18.1874	14.3581	17.7113	17.253	15.9036	17.9423	16.7788	17.6764	16.8199	18.6097	18.3778	19.6297	16.417	16.7657	19.6905	19.5209	19.3054	20.6795	18.58	16.464	19.1142	17.1555	20.3131	18.0444	18.4752	17.2287	17.3571	18.7053	17.6583	19.6339	16.8248	17.4612	17.2029	18.4681	17.273	19.0119	17.5883	19.8749	18.7993	18.0738	16.5702	19.4772
M319T256_POS	His-Tyr	12.4843	14.4252	11.7271	14.0868	11.8688	12.6439	13.6662	13.4767	12.8533	13.5387	12.2992	12.5387	13.4767	13.2213	12.1611	12.9125	12.1954	13.158	13.6662	12.0049	12.3163	12.5531	13.8727	13.2348	11.8337	12.2877	13.5142	13.1969	12.7461	13.3443	13.6211	13.3443	11.9766	13.3718	12.4014	12.8435	13.3581	13.8727	13.8337	13.7936	13.2213	13.5387	14.0951	14.1033	13.3581	12.2674	12.7855	13.2408
M229T432_NEG	Dihydroxyacetone phosphate	15.3478	13.5507	16.2512	11.6618	17.1485	15.4799	15.8213	13.1244	17.7261	16.0405	16.3547	16.049	15.2586	16.5462	16.2061	16.7773	16.4736	17.1112	12.7731	14.6607	16.935	16.683	16.472	16.3127	17.6577	15.9948	17.4138	17.1918	17.1652	16.4672	15.8557	15.863	17.4407	16.9831	17.485	17.0857	13.0583	17.5506	16.4383	16.3233	17.0522	16.9319	16.8077	17.0806	16.4862	18.4621	17.3582	16.9745
M468T181_POS	1-Myristoyl-sn-glycero-3-phosphocholine	16.9004	16.0102	16.6213	15.6745	16.7765	17.2848	16.1556	17.407	16.3074	17.4662	14.9522	16.715	16.9504	14.2288	15.2913	16.5522	17.592	16.1536	15.4672	16.3547	15.7393	15.6354	16.5657	15.8918	17.1438	17.1718	15.0575	15.0405	15.9545	14.5326	16.2967	16.6946	16.2931	14.3853	16.3408	17.8927	15.2251	14.4252	14.7046	15.9882	16.0319	15.8557	14.6382	14.7987	16.1457	16.1752	15.4987	16.0554
M133T397_NEG	L-Malic acid	22.4489	20.9059	22.4954	19.9511	22.7637	23.8933	21.3507	17.6442	22.6159	23.7091	22.3962	22.6743	21.7922	22.8142	22.6987	22.6594	23.3746	23.9733	19.526	22.7329	22.2115	23.6577	23.1701	23.3045	23.1278	22.6627	23.9007	22.3118	23.3877	22.0983	22.7391	23.8449	22.3376	24.0468	23.6789	23.8076	17.9213	21.9834	23.154	23.2113	22.9774	23.671	22.3642	23.4829	23.4223	22.5126	23.7719	24.2368
M120T249_POS	Tyramine	19.9026	19.6638	19.6098	19.5078	19.8621	19.3327	20.1528	20.3901	20.1393	20.855	20.3541	19.1907	19.8027	20.0509	19.2422	20.1995	19.854	20.2334	18.8869	19.8359	20.0799	19.2566	19.7607	20.1376	20.0494	19.7584	19.9856	20.0562	19.8263	19.4169	19.2376	19.8932	18.8834	19.5926	20.2555	19.9373	18.4722	20.2855	19.9444	20.0016	19.4599	18.7045	19.5803	19.2378	19.674	19.9417	19.5826	20.4318
M229T238_POS	Ile-Pro	14.392	14.6883	14.8337	14.8238	15.2175	14.1984	13.9106	14.4512	15.5234	17.0261	14.1437	14.0951	14.7885	14.3853	12.7419	15.1517	15.7073	16.4512	14.392	15.4736	12.6303	13.9385	14.4704	14.7099	15.7445	13.6325	15.8088	14.183	15.5805	15.0232	12.8474	14.5746	12.7078	14.6551	15.365	14.2586	12.2046	14.6039	14.5142	15.2288	14.2213	13.5864	15.1869	14.4767	15.1196	15.7498	15.4318	15.8037
M544T177_POS	1-Oleoyl-sn-glycero-3-phosphocholine	18.7634	16.903	14.7834	17.8076	16.9533	16.1135	15.4704	17.4475	15.3269	14.2438	15.2475	15.9815	15.3408	17.1038	14.6883	18.9602	17.9844	16.4512	17.511	15.3092	15.906	17.4233	17.6381	17.0783	15.4608	15.8088	14.9246	13.3021	18.1238	15.641	16.7704	15.0868	18.0117	14.0447	16.4318	16.0211	17.9475	15.5951	16.2931	16.0145	14.5265	14.8386	16.0868	17.3722	15.7654	15.8679	14.0617	15.9567
M165T277_NEG	1,2-Benzenedicarboxylic acid	15.9223	16.4608	16.2326	16.5702	17.5232	15.9613	14.9926	17.193	16.8002	15.7911	16.7522	15.7445	15.6937	17.1613	17.283	16.5234	15.8654	15.4544	17.4357	16.5507	16.2567	16.2061	16.2877	16.1733	17.1832	15.9385	19.4817	16.5951	15.755	15.5805	15.1674	15.8533	17.4987	16.5687	17.2869	16.0319	16.7043	17.4468	15.9036	17.1668	17.8902	16.275	17.7324	15.6125	18.2504	18.3317	17.5645	16.9146
M192T252_POS	5-Hydroxyindoleacetate	11.5887	13.0934	14.887	11.4094	13.9926	12.4147	13.7524	13.3021	13.1815	13.3021	14.8037	14.0951	12.7956	12.9293	10.4615	15.4448	16.0319	14.5507	13.0189	15.3092	14.0617	15.4448	14.7834	14.1033	12.1325	15.0447	15.2438	12.7895	15.4219	13.0532	13.5387	13.8337	10.4818	15.0276	15.624	14.3987	11.1163	13.6662	15.1635	14.7207	14.183	14.2805	12.6684	13.4767	13.9748	16.0426	14.9658	15.601
M246T361_POS	Arg-Ala	13.4893	14.8484	1.53605	2.31615	8.59619	11.9218	10.5411	8.52748	10.9218	10.8297	11.5934	12.2848	12.8533	9.93369	1.75275	11.4357	11.2167	1.18269	14.5387	12.2467	1.64616	10.7056	10.5981	11.6751	7.71425	9.23122	11.5216	7.26679	8.76487	7.40939	11.7649	1.63691	7.13955	7.73471	0.956057	7.62936	12.2467	8.12412	1.29866	10.4305	1.76553	10.1799	7.3837	1.33342	10.5981	6.82018	1.22651	11.7356
M267T345_POS	Glu-His	14.4956	14.3304	13.9012	13.8823	13.8238	13.9293	14.1984	14.6937	13.2848	13.8533	14.1596	14.0276	14.1908	14.1277	14.1752	14.2137	13.8727	13.6096	14.3092	13.9385	14.1517	13.9293	14.0362	14.2213	13.3581	13.9567	13.4767	14.1517	12.8572	14.1984	14.0532	14.0868	11.5118	13.6883	13.4893	13.92	11.7482	14.2659	13.8337	14.183	14.183	13.5627	13.6211	13.7524	13.6773	14.508	13.8823	13.6439
M181T269_NEG	Hydroxyphenyllactic acid	13.2776	15.9948	10.5981	13.9012	14.2363	15.9246	13.1437	13.92	15.3615	13.8533	13.0701	15.3987	13.863	13.863	15.8965	15.2586	13.3163	13.1674	16.3216	14.5447	13.1341	12.4305	13.5387	13.4893	16.1216	13.6211	14.0951	14.4186	12.7121	13.7099	13.8727	13.3718	14.412	13.1421	12.2378	13.4383	15.8894	13.4252	14.2137	14.464	13.4252	12.5118	13.263	13.8337	13.7207	14.4512	12.9366	14.863
M243T236_NEG	Pseudouridine	16.4704	16.9053	16.1946	16.9603	16.7445	16.5922	16.714	16.2344	16.1257	16.2512	16.4186	16.253	16.7914	16.4366	16.6228	16.5296	16.5432	16.6359	16.6342	16.2023	16.525	16.5995	16.3356	16.3836	16.8175	16.3056	16.2913	16.3339	16.8696	16.2099	16.7828	16.5878	15.6634	16.4236	16.6082	16.8859	15.6125	16.8627	16.0276	16.7882	16.6096	16.1377	15.5356	16.5878	16.5158	16.1576	16.068	16.8933
M218T428_POS	Ala-Lys	15.7936	14.3092	14.5447	14.2949	17.256	14.3021	17.4516	17.1669	15.6297	16.3074	15.7233	15.2099	15.8361	15.2549	14.5687	16.8998	16.1674	14.3163	14.7207	16.2931	15.4956	13.0785	14.1437	15.4767	15.8751	14.3853	14.1674	15.7287	15.2659	16.7034	14.9882	15.6607	16.0575	14.4767	14.0868	13.3853	14.6718	14.5265	14.7987	15.3819	16.2042	12.769	15.2061	12.7461	13.0258	15.2326	14.7207	14.7524
M151T240_NEG	Xylitol	14.8775	14.9246	15.8918	15.8582	15.7524	15.412	16.1694	14.9293	15.2805	17.4549	14.6662	15.9083	15.6096	15.3478	16.1772	15.7602	16.852	15.3718	14.9246	15.24	15.1596	18.1398	15.8337	14.9293	17.1624	15.1635	15.2985	15.0362	15.5746	15.726	15.5834	15.5111	15.5746	16.3127	15.6354	15.2213	14.8287	15.92	15.0532	15.5687	16.3803	16.5537	15.1357	15.3269	15.2549	14.8287	15.786	16.8442
M186T187_NEG	Indoleacrylic acid	6.78136	11.769	8.57365	12.2288	13.0447	11.6707	13.0102	7.04439	7.94837	11.2167	8.95128	12.3799	11.1293	12.3498	7.7879	13.2273	11.6303	11.744	13.4767	12.9403	10.5699	12.2378	11.6883	12.1548	12.3443	12.1548	11.9256	12.3163	10.4717	12.0014	7.14975	12.8514	12.6883	12.7524	11.4615	10.7895	9.19967	11.9658	12.2467	14.1984	6.71425	11.1098	11.5555	11.3332	11.4094	12.8803	15.1517	11.5362
M300T36_POS	Palmitoyl ethanolamide	12.9855	12.2906	13.0515	11.5411	9.69349	12.0802	12.3106	14.1357	13.7628	9.96434	11.6165	12.4589	11.5265	11.5793	12.4486	13.5387	13.3021	12.0014	12.989	11.5887	11.6883	11.4919	11.3219	12.7793	12.1325	12.6904	9.79604	11.7936	12.2556	11.5746	12.2348	12.1163	15.4219	12.5265	12.4041	12.1517	14.5805	12.5507	12.6142	11.8994	12.4717	12.1325	11.8178	11.7185	10.5314	16.3391	13.1892	11.7936
M465T24_NEG	Cholesteryl sulfate	16.9383	17.5034	17.8918	16.1155	17.9494	16.3286	14.997	18.6207	19.8063	20.814	13.8238	20.785	20.6294	14.5507	16.008	17.4002	17.2114	15.0532	16.9061	18.592	18.1929	14.9339	14.464	16.4318	15.1236	14.9522	17.209	15.2213	16.3598	15.4186	16.9083	18.6755	16.7958	16.7699	14.0447	17.5566	17.3738	15.4987	15.8163	15.6964	19.3114	15.4219	18.1525	16.6355	16.3495	15.1674	19.9983	15.1869
M203T44_POS	Leu-Ala	15.4799	14.1115	17.7521	14.2732	18.4332	14.8037	18.1172	16.2118	19.1694	18.7488	18.2765	17.0529	15.0014	18.2415	16.1733	17.2672	17.8221	18.4486	12.7793	18.0784	16.7168	16.8711	16.4893	15.4799	19.8342	16.3701	18.3041	16.7498	17.2661	18.4541	15.412	17.6691	16.6785	18.5318	19.5316	16.0232	12.7121	16.7158	18.5562	15.8012	17.8432	17.1785	15.4704	15.718	15.8942	19.0208	18.0396	18.9647
M206T61_POS	Pantothenol	13.3853	12.6904	14.5746	14.0532	11.7524	12.8611	10.8297	12.7711	13.3304	1.25096	12.7545	1.59932	13.0583	16.2696	14.0189	12.8455	13.1923	13.6662	14.5746	12.7997	14.0189	13.7099	13.203	10.4615	13.0276	12.3387	12.4944	13.5018	13.1596	13.7731	13.4252	13.8337	14.3987	13.0701	14.4767	14.4448	14.2363	13.7524	13.3021	13.5265	12.3471	10.2527	7.80735	12.664	11.7398	11.6707	13.92	13.4383
M401T358_NEG	Sucrose	13.464	12.2732	13.3163	12.8591	14.6495	13.2644	12.7482	13.3987	12.7814	14.768	13.1016	11.9181	12.0835	16.7154	16.1357	12.8057	13.2747	13.8435	12.989	13.863	12.7292	12.0084	11.3554	12.7461	17.5767	12.8937	12.4357	13.1277	13.1721	12.3853	12.1453	13.3443	15.977	13.6991	13.1923	12.8297	13.5981	12.1517	11.8688	12.5981	13.7524	11.0701	12.5531	12.1325	11.8416	14.726	12.8037	12.6817
M169T44_POS	Norharmane	12.7142	12.0224	12.9274	12.1548	13.6211	10.42	15.4186	21.6301	17.2756	10.9366	14.2512	10.6165	11.2107	14.4054	15.3127	14.1517	12.5459	11.5118	14.7987	13.412	14.5805	11.4512	14.0276	11.7977	14.9837	12.5459	10.1548	15.9316	13.1066	16.9594	12.664	11.6257	19.4863	12.0532	11.9476	11.3608	13.7936	13.7313	12.4993	11.6119	13.3853	9.35755	11.1737	10.3106	11.3387	14.3021	11.4969	12.0293
M263T230_POS	Phe-Pro	14.6039	14.5567	14.4512	14.3021	15.1357	13.6991	14.6937	15.3304	15.1196	16.2549	14.508	14.392	14.863	15.6495	13.464	15.2213	14.7987	15.5477	14.3163	14.8386	13.7628	12.8861	13.6662	14.4831	15.1115	14.0951	15.5981	14.7099	15.0617	14.6211	13.3163	14.0014	14.9153	14.9339	14.4512	13.8727	13.3443	14.8775	14.6718	16.2456	13.8823	13.3581	14.7936	13.7207	13.6211	15.3819	15.7885	14.9658
M326T35_POS	N-Oleoylethanolamine	13.1293	11.4717	13.3718	10.5793	13.9658	11.0224	12.905	13.1373	13.9385	10.388	12.4919	11.7607	11.0154	10.8611	13.3443	14.4186	12.9549	11.2644	12.7875	12.0901	11.7731	10.4512	10.8218	11.933	13.0276	13.2703	8.49985	11.2992	13.0984	10.9366	13.8037	11.697	12.9819	12.1548	11.7099	12.0362	15.4987	11.5651	11.6303	11.1923	12.388	11.3106	10.8842	11.1098	9.31967	12.7078	12.2107	11.6795
M218T268_NEG	Pantothenate	18.4055	17.8218	18.3352	18.053	18.8673	18.7471	18.9025	17.2542	17.7273	20.2714	19.8021	18.6475	18.9306	18.8577	17.9488	18.8987	19.3682	20.0467	16.8413	18.5214	19.7906	19.7343	19.3912	18.8485	19.0423	18.148	20.0711	18.0147	17.882	18.1993	18.1797	18.7275	18.1607	20.379	19.458	18.7951	17.0993	18.7149	18.4682	17.9302	18.0925	19.247	18.9497	19.2976	20.4398	17.6632	18.6012	20.1418
M149T249_POS	trans-cinnamate	13.8037	13.8037	13.8918	13.3581	14.1277	13.5981	14.3786	14.508	14.412	15.1674	14.4704	13.464	14.1357	14.3512	13.3443	14.4704	14.0868	14.4831	12.9784	14.1277	14.3092	13.6439	14.0785	14.3233	14.3443	14.0362	14.3373	14.2732	14.1115	13.6325	13.5627	14.3163	13.2688	13.9385	14.5805	14.3092	12.0396	14.5204	14.3233	14.3853	13.5627	13.1163	13.863	13.5265	14.0701	14.2586	13.92	14.6991
M189T46_POS	Val-Ala	13.3304	13.7936	15.7018	12.944	16.4909	14.0617	15.4608	14.5387	17.2858	17.5508	16.3321	15.3163	14.7366	17.6235	14.5864	14.9431	15.2659	16.8635	11.9837	16.508	14.6607	15.0405	14.2732	15.5567	17.1593	14.3021	16.417	15.4285	14.8484	17.2365	13.6325	15.6718	14.9522	16.5672	17.3077	14.3786	12.2906	15.977	16.8934	14.4383	15.1674	14.6773	15.1317	14.3233	13.92	16.5387	15.9926	16.7076
M583T391_POS	Biliverdin	1.69599	1.85599	10.5216	8.62205	10.5981	1.62761	1.73118	2.04614	11.4969	12.06	8.96	9.37721	1.82375	11.8918	1.75275	10.42	1.52607	1.18269	1.9855	7.83289	1.64616	10.7731	8.08746	12.0014	6.76818	1.61353	11.5018	9.96434	1.52105	1.65076	1.67356	11.4041	2.04614	13.3581	13.0934	9.65821	2.30451	10.2877	12.7711	1.70044	1.76553	1.11103	1.67807	9.99435	11.1357	7.57743	10.8842	11.0835
M204T383_POS	Gly-Lys	15.0532	15.1074	13.5981	14.2213	13.4767	13.7207	13.4252	12.9476	13.2198	12.7419	13.1501	13.6883	13.9293	13.158	14.0617	13.3718	13.6211	13.7834	14.5746	13.8918	13.3443	13.412	13.7731	13.863	13.5265	14.4054	14.6718	13.5387	13.2541	13.6773	14.0447	13.8238	13.3718	13.7628	13.2877	13.6439	14.1357	13.8918	13.2015	13.9293	13.4252	12.9144	12.7814	13.7731	13.6991	13.8823	14.5265	13.5142
M689T482_POS	Stachyose	17.1332	14.5326	15.1869	17.0596	13.9476	17.5684	15.0992	15.9153	16.0447	14.9246	14.2949	13.6211	15.2841	16.3836	15.1674	14.2363	15.8263	17.6098	17.0818	16.1517	13.8533	13.3718	12.9495	16.6448	13.6773	14.6211	15.3198	16.5582	14.3718	15.4021	15.7834	16.4512	14.6495	13.7099	15.508	15.6154	15.8751	16.0638	15.2549	14.4054	16.8053	14.365	15.3887	16.464	14.4767	15.5627	14.4704	13.3021
M245T263_POS	Leu-Leu	15.0575	15.2213	14.3021	15.6551	16.0145	14.9293	15.049	15.0575	15.6855	14.3987	14.2512	14.2512	15.0909	14.6828	15.1033	15.0785	14.2659	13.9567	15.3478	14.6607	15.0701	13.6991	14.7046	14.7099	14.2512	14.3092	13.7207	14.9012	14.0102	14.8823	14.7419	14.7987	16.2156	13.5864	13.8918	14.6039	16.8027	14.9792	14.3373	14.9882	14.8484	14.1517	14.92	14.365	14.2949	14.508	14.3021	14.4767
M204T355_NEG	L-homocysteic acid	13.7524	12.3471	12.3554	9.19476	12.7121	11.9908	12.8138	12.3191	13.9476	13.92	13.0885	13.6325	12.0835	12.9819	11.3219	13.0651	12.6773	15.3581	11.7482	12.7997	12.4993	13.1908	13.4767	12.7607	12.3608	12.7895	13.1082	13.4252	12.0701	12.6004	11.9256	13.031	13.9476	14.1596	14.1277	13.0481	12.0224	12.9979	13.3853	12.1548	12.6303	11.5216	12.5722	13.7834	12.2644	12.6904	12.2438	13.3987
M244T413_POS	Lys-Pro	14.4054	14.1908	14.1517	14.4318	13.412	13.3021	13.1737	13.5387	16.6535	15.2877	9.44294	13.7099	13.7834	1.51096	10.8842	16.3819	14.887	15.4925	12.6234	14.2512	12.388	1.33342	14.2288	14.7207	15.6523	13.6773	14.3163	14.9567	13.7628	15.755	12.0566	13.9658	16.2137	13.0684	13.7099	13.6096	10.2761	14.3512	1.29866	15.5265	13.1131	12.5093	14.5204	14.2659	14.3092	16.1752	15.3987	15.1236
M203T231_POS	Ala-Leu	13.0651	12.6751	14.5922	12.4252	15.2732	12.3526	15.977	15.9293	15.6551	17.0485	16.318	14.2061	13.6439	16.1576	14.2659	14.1437	14.9658	17.7614	11.8533	14.8775	13.8337	13.7628	14.0014	11.8727	16.5065	14.2877	16.365	14.2512	14.887	15.448	12.9996	14.3092	16.0232	15.3373	16.3408	13.8823	11.5887	13.1984	15.7885	13.3718	16.0909	14.2213	12.7164	12.1768	14.1033	16.6228	15.1155	15.9385
M296T188_NEG	1-methylguanosine	13.6551	12.8337	11.933	12.3581	12.5093	10.8138	12.5093	12.3772	11.9944	13.2198	12.3332	9.71253	13.3718	10.9069	12.7711	12.2877	12.2732	12.7164	12.0634	11.8803	12.1325	10.8842	11.3498	12.8899	12.6484	12.0802	12.3853	11.8416	11.8611	12.5142	12.5793	11.584	11.2992	12.6484	12.1799	12.2258	11.973	11.1984	11.6484	12.6795	11.9801	12.2819	13.1564	12.3718	12.388	11.7356	11.3608	12.9658
M272T441_POS	Pro-Arg	16.5893	16.1615	15.1752	16.2438	15.392	15.1635	17.0633	18.1314	17.0487	16.0036	14.5981	15.7393	16.1196	16.1694	15.2023	17.2615	15.5627	16.9314	15.9703	15.6354	14.8823	14.7153	16.7781	15.4672	16.4815	14.3163	15.0575	16.2549	15.2732	17.2559	14.7419	15.9926	17.1166	14.3373	14.7936	15.0575	15.6268	15.8484	15.9223	16.7034	17.0014	14.4704	16.387	15.1752	15.6773	16.387	16.0383	15.7961
M187T304_NEG	alpha-N-Acetyl-L-glutamine	15.1033	16.2307	13.2122	15.3408	13.5864	13.1066	13.0515	13.0067	14.8138	12.8994	13.7313	13.5746	14.8727	12.7419	13.8138	13.7419	12.9125	13.8435	15.0014	13.0481	13.3021	12.1611	13.9012	14.0102	13.5627	12.863	14.4831	15.9339	14.1908	14.4831	13.5627	13.7419	13.5864	8.61471	14.4318	13.7099	13.9293	14.3718	14.3233	15.4318	13.2674	13.3853	13.4383	14.3304	14.887	13.7834	15.4608	13.9476
M290T392_POS	Asp-Arg	15.8679	16.4004	16.7931	15.6828	16.8348	17.8649	14.9246	13.4252	16.2288	14.9431	15.7393	11.1033	14.5387	16.2659	14.7885	14.1277	15.5447	16.8906	14.2949	17.2357	17.109	15.5567	16.5003	17.0457	16.3321	16.8856	17.2519	15.8088	15.508	16.579	15.1946	13.4767	15.9859	17.7875	16.5537	16.185	14.2213	15.464	17.5718	15.9153	18.0909	16.8991	15.768	15.6718	15.1713	16.4004	13.2497	16.3391
M277T43_NEG	all cis-(6,9,12)-Linolenic acid	16.3373	14.6382	14.8679	14.5204	15.3547	13.5142	16.1733	17.922	15.9223	12.3826	17.3503	13.92	14.5981	14.8582	16.3684	16.7617	15.6068	14.7628	16.2326	14.1115	16.508	14.0014	14.7731	14.7524	15.5537	15.392	12.7566	15.412	16.0469	14.8386	14.9882	14.4767	16.5372	13.92	14.7783	13.6773	17.6583	16.0211	15.2061	14.5567	15.5326	14.4383	15.4285	13.7936	13.9293	15.2137	13.1564	15.7731
M462T482_NEG	Adenylsuccinic acid	7.13955	1.85599	13.1309	2.31615	13.3163	9.42836	12.9495	2.04614	12.3526	13.1658	13.0851	15.0575	1.82375	14.0951	12.2228	10.3663	11.8416	16.4366	1.9855	13.7419	12.9385	16.9464	12.0014	1.70487	12.1389	14.2061	17.2695	14.5326	13.1261	13.5265	12.8533	12.9495	13.3987	16.1655	16.1556	14.1984	2.30451	1.70044	15.5627	12.4252	13.2438	16.0447	11.8455	13.3304	13.8138	14.3786	16.2382	12.8611
M283T147_POS	2'-O-methylinosine	13.6991	14.5567	13.2152	14.2137	13.9012	12.6484	14.3786	13.3718	14.3233	8.37504	14.9522	12.1421	13.2805	13.5265	13.92	14.3786	14.3786	14.2659	13.7834	13.8823	14.0785	13.5387	13.8138	13.0276	14.3512	14.6325	13.6096	14.2877	13.464	14.1357	14.1196	12.7977	14.6495	14.5265	15.1196	13.8727	12.0868	14.0014	14.0014	13.7936	13.6439	13.2688	12.8956	14.1674	13.2615	14.3512	11.3219	14.7783
M303T41_NEG	Arachidonic Acid (peroxide free)	20.1834	17.5341	20.1353	18.1428	20.1558	17.9117	20.3708	20.154	19.8551	17.0814	20.3881	17.2148	17.4027	18.0211	20.4428	21.074	20.3662	18.5217	18.9594	19.2143	19.8381	18.0483	18.0896	17.8565	20.6768	19.4162	16.5311	18.8053	19.8089	18.1141	19.5596	18.8344	20.0856	18.4091	18.4866	17.8529	20.178	18.9767	18.8782	18.1346	19.3094	17.9283	17.3301	17.3012	17.316	19.8359	18.2142	18.8155
M298T193_POS	2-Methylguanosine	15.2769	16.1869	15.1074	14.6382	15.5893	16.2288	15.4186	14.2438	15.5296	16.3495	15.7936	14.8918	14.9385	14.1674	14.8727	15.1674	15.718	15.887	14.508	14.6773	14.3373	15.7783	15.4186	15.5477	15.5864	15.0909	16.5922	15.2175	15.734	14.5922	15.734	15.5204	13.9748	15.5922	15.6662	16.3426	14.0362	15.049	15.4862	14.4893	14.906	15.1869	14.5142	16.5387	15.8238	14.6937	14.0701	16.2696
M112T203_POS	Cytosine	16.4862	18.5522	18.083	18.572	19.0059	18.6652	19.3	16.9752	17.9342	17.2876	18.3526	18.2702	17.235	18.0158	16.9053	18.9504	18.3212	18.5651	17.7264	18.3867	19.3008	19.2543	19.5497	16.8193	18.9267	12.5191	19.6914	18.9054	16.7876	18.3196	19.1057	18.0826	17.1327	17.5516	16.666	18.3436	16.5864	17.5255	19.1107	18.91	17.4005	19.0891	18.232	19.4572	18.9797	20.6447	17.3699	18.1135
M227T252_POS	N6-Acetyl-L-lysine	13.5864	13.0651	12.7419	12.7566	11.9979	13.9106	12.2438	11.7482	11.9694	10.5887	13.5018	8.00562	11.8803	12.9348	13.9476	11.9106	11.7313	11.8416	12.0362	12.5817	12.5627	13.1501	12.6926	13.2243	11.7398	12.8533	10.9944	12.42	16.0447	12.4742	10.7566	10.7228	13.1846	11.6573	12.2046	12.1768	14.3853	12.3961	14.3512	12.7566	13.6991	11.6662	12.4564	12.1768	12.2438	11.9218	9.65821	11.9549
M510T186_POS	1-O-Octadecyl-sn-glyceryl-3-phosphorylcholine	14.412	12.7013	12.7916	14.0701	14.7987	15.4186	12.6188	13.6551	13.9385	14.0362	12.1861	13.9385	13.863	12.3078	10.6439	13.7936	13.8727	16.8145	14.3718	11.944	11.6073	11.6303	14.1908	13.9748	13.464	12.9125	14.8138	12.4331	14.4956	12.8784	12.6165	12.6027	13.9293	12.2848	11.4357	13.7419	14.1908	13.8138	12.6234	14.8138	12.1611	11.8803	13.4767	14.2061	15.9083	14.6325	11.5265	13.5981
M269T290_POS	His-Ile	13.1721	11.1674	13.92	13.0549	12.9385	12.8238	15.6964	15.2549	13.6439	16.7811	16.4862	13.1532	14.412	15.4186	14.2061	13.7731	14.8582	17.216	12.3106	15.1397	14.0189	14.183	13.7936	13.412	16.1965	13.0345	15.5597	13.9476	13.8337	15.2475	13.4893	14.3443	9.85487	15.5049	15.5716	13.6211	11.9069	13.412	14.8287	14.0362	16.1497	14.2137	13.4512	12.7482	14.365	13.464	15.2326	15.5356
M91T107_NEG	Glycerol	14.3304	13.8238	13.8337	13.1969	12.279	13.1293	14.5447	14.5864	13.1	13.5864	14.92	13.2659	13.7628	14.0362	15.4448	15.2949	13.863	14.1984	13.9012	13.9926	14.2213	11.7814	13.7524	14.3512	14.0532	13.9748	12.8975	13.3853	13.0189	14.1984	14.4512	13.5265	13.6325	13.92	13.3718	13.8337	15.4956	13.9476	14.0362	13.5018	14.412	14.0617	13.043	13.3987	13.7731	11.3163	13.4767	14.8337
M245T191_POS	Pro-Phe	12.8277	13.4893	12.0084	13.412	12.8455	9.69523	12.4383	10.3987	11.3718	12.5746	12.3332	12.1611	11.8138	13.0532	14.3163	13.8238	10.6618	10.6073	14.6382	13.0751	11.5314	9.90689	1.45418	13.6662	12.1548	12.5603	11.865	10.4512	11.4564	13.464	9.84549	12.7035	11.7814	12.1737	11.8337	12.8118	11.8727	14.8287	12.2318	13.9476	10.2992	10.5603	11.2107	12.2348	12.1954	12.7997	13.8238	13.1033
M207T149_NEG	Mevalonic acid	12.2497	11.4409	9.56224	12.8918	11.1861	10.8918	13.3163	12.1923	8.70044	12.5241	10.0634	9.48382	12.0293	11.2935	10.9944	13.8037	11.0701	11.4969	13.9012	14.0362	10.2288	13.1611	10.5603	11.6119	10.0084	10.4818	12.6211	10.4409	11.697	9.67243	10.7313	11.8017	10.7142	12.3526	10.4615	13.7524	11.6528	10.8455	9.40088	12.2761	14.464	10.7731	11.4305	8.57743	10.6073	12.6551	11.0014	9.77972
M193T380_NEG	D-Glucuronate	17.2418	17.112	14.9658	17.9985	14.9431	17.1916	14.5018	17.31	15.1236	16.5582	13.9106	17.4483	17.6106	15.2586	16.7964	16.0722	15.6634	15.2512	17.6593	15.2985	15.6964	14.9153	15.5507	16.7621	16.5966	14.4252	15.1033	15.7287	16.2194	16.2194	16.2931	16.5627	15.5922	14.6268	13.863	15.4153	18.2457	17.452	14.2213	17.2909	17.156	16.9009	18.2899	16.2859	16.034	13.8727	14.8386	16.6794
M364T425_POS	2'-O-methylguanosine	13.3718	14.4448	15.412	14.6773	16.2841	13.4252	13.7524	14.0951	15.0826	13.3853	14.3581	16.0254	15.3304	14.5627	14.887	14.3581	14.3443	15.4153	14.7313	15.3987	16.3074	15.9083	13.8037	12.3799	14.508	16.3718	15.24	15.601	14.9658	13.863	16.456	12.9237	15.9246	14.0617	14.464	14.8037	13.4252	14.4704	14.7207	14.6937	15.2099	14.8679	14.4186	15.2985	14.392	15.3684	16.3937	13.412
M213T316_2_POS	His-Gly	14.0014	15.8703	10.3987	13.2732	12.0634	9.67948	11.2348	12.3663	11.9837	7.91886	10.3663	1.59932	13.9658	11.9513	11.6027	10.2761	11.1421	10.0634	13.8918	10.8057	11.0701	1.33342	10.1674	11.0967	10.9366	9.96	10.4094	8.51964	11.3498	13.3304	9.88417	10.7566	13.1721	1.18269	7.40088	10.6528	13.2303	12.9604	1.29866	12.6751	8.26209	1.11103	13.3853	11.4094	12.3332	12.6325	9.13186	11.8376
M285T222_POS	Xanthosine	13.464	13.5864	13.8533	10.8455	14.6828	13.8337	14.3163	10.6257	13.3853	11.4868	13.7731	13.4383	11.8765	12.8553	13.3443	14.7987	14.4383	13.412	12.5289	13.9658	13.4512	13.2438	14.508	13.6883	14.3718	14.0014	13.043	13.2819	14.6096	13.7731	14.5922	13.0327	9.88417	13.6773	13.5746	14.9385	11.9586	13.1596	13.7207	13.6662	14.0785	14.2805	12.8017	14.464	14.0102	13.6662	12.8533	14.8287
M229T394_NEG	Pyridoxamine 5'-phosphate	13.8037	13.9476	13.7313	11.5507	14.3718	13.1627	12.4331	13.2834	13.7524	15.3547	14.2438	11.6883	11.6751	10.6883	12.0154	12.8238	14.5567	11.8376	15.1674	12.7752	14.365	10.944	13.3718	14.4448	14.3987	13.8037	13.2834	13.3853	15.0405	12.8956	13.1244	13.4512	13.3987	14.1752	13.9658	13.7313	12.6618	13.6991	9.49185	11.584	14.6883	11.9366	12.3304	12.8357	12.8553	14.3853	12.6817	13.8337
M169T21_NEG	Citramalic acid	12.8416	13.4383	10.8376	11.5603	13.2453	11.4409	12.9766	13.2556	14.3718	12.3276	12.7099	13.1131	10.5887	13.3304	14.7207	12.3526	12.4147	11.8572	13.5981	10.0768	12.2644	14.1357	11.9944	12.8474	12.6684	12.4717	10.1033	13.4893	11.8138	12.8178	13.4893	11.5603	14.0362	11.2935	10.7566	10.4615	14.1115	13.5387	13.0481	11.0498	11.7855	10.9873	12.9237	11.8533	12.4383	13.183	9.86419	12.8784
M243T455_POS	D-Mannose-6-phosphate	11.8918	1.85599	14.3092	2.31615	1.49057	1.62761	1.73118	2.04614	10.9658	1.25096	15.3718	1.59932	1.82375	11.5793	12.8258	12.5817	1.52607	14.9658	1.9855	11.2228	10.8376	1.33342	1.45418	13.0206	11.6393	13.0918	13.8435	12.8138	11.4666	1.65076	1.67356	1.63691	2.04614	14.6662	15.4318	13.7731	2.30451	12.7334	12.7936	8.86728	6.65821	12.5579	11.7524	10.0084	11.2992	13.9293	13.3304	15.2099
M101T326_POS	DL-2,4-Diaminobutyric acid	14.6096	14.6154	14.9748	15.0992	14.6937	13.8823	14.3853	15.9992	14.8386	12.8435	14.4383	13.7731	14.4512	13.5981	14.9567	15.1908	14.2732	13.9926	15.9385	14.4252	15.0405	13.3163	13.6991	14.2877	14.3853	14.365	13.1784	14.392	13.3304	14.2805	14.2512	14.2586	14.6991	13.0014	12.6211	13.5265	16.1457	15.3547	13.1611	15.1277	15.2913	13.3987	14.1357	13.4893	13.1861	13.7936	13.3163	13.9385
M211T286_NEG	D-Ribulose 5-phosphate	11.5167	12.2438	13.4767	12.5531	11.8918	11.9801	13.1082	12.1421	11.0362	11.5555	11.7895	11.5555	11.3772	11.8842	13.8037	11.888	12.5887	13.9837	11.9366	12.8746	12.1517	12.4435	13.6991	11.3498	12.3078	13.1163	13.2497	11.4919	14.2438	12.2906	12.9837	11.9513	12.5579	13.8727	11.8376	14.4767	12.5314	11.3219	11.6303	11.9476	12.1453	13.6883	10.0498	12.1325	12.3907	10.5699	11.7271	11.6119
M125T138_NEG	Thymine	14.2877	14.5507	13.9012	14.1277	14.3786	14.3443	14.3163	13.6551	13.7313	14.906	15.2659	15.5477	13.5627	12.8727	15.2475	14.7731	14.6607	14.4956	14.6325	13.7731	12.9766	13.7834	14.6607	13.8435	14.6828	12.7855	13.3581	13.4893	14.3987	12.8138	14.2659	14.2137	14.0868	11.9622	13.0447	13.5981	14.0532	12.8994	12.9837	14.0014	13.5981	12.3304	13.2258	14.0362	12.7313	14.3233	13.8238	14.3718
M137T286_POS	1-Methylnicotinamide	22.2284	22.6921	22.4662	21.234	22.0004	22.018	22.4235	21.4619	22.1642	22.2488	22.4428	22.8147	22.2849	21.9783	21.8134	21.965	22.4099	22.043	21.8096	22.6135	22.2255	21.881	21.8698	21.1193	23.0325	22.5081	21.568	21.5455	21.3664	22.4021	22.1218	22.0961	21.2888	21.3298	22.3939	21.9027	21.8735	22.4002	22.652	22.1449	22.8636	21.9183	22.0114	21.7804	22.0521	22.107	21.9567	22.024
M341T442_NEG	D-Maltose	15.5805	13.5864	13.3021	15.1946	13.3021	16.0847	13.5864	15.2438	14.7524	14.4318	11.8803	12.6751	13.7628	14.9476	13.2378	13.1706	15.1674	15.3233	15.968	14.6991	11.7398	12.2198	13.7834	14.5746	12.3078	12.5459	12.7586	14.5922	12.5265	13.92	13.7936	14.1596	14.6607	12.5483	13.1596	13.7731	15.6662	14.0362	13.412	12.7607	14.7153	12.0901	14.0701	13.5387	12.1066	14.3373	11.6393	10.8455
M338T364_POS	Arg-Tyr	1.69599	1.85599	11.8416	2.31615	12.1066	1.62761	13.7419	11.1861	11.1098	14.1752	14.2288	11.6393	8.15987	13.7207	12.0189	9.33762	13.031	14.9293	9.61655	13.0785	11.9908	15.0189	11.4564	1.70487	13.8337	11.9293	14.7471	11.865	11.446	13.7731	10.0768	1.63691	12.5093	13.1373	14.3987	10.0768	7.77479	1.70044	14.5687	7.98868	14.0617	11.9873	1.67807	1.33342	12.2935	13.3987	13.4767	14.183
M167T21_NEG	Vanillic acid	13.4512	12.9125	9.9542	10.7566	12.043	10.7566	11.7607	12.5483	11.3049	10.4512	11.8057	11.2703	9.90539	8.04985	12.1196	11.3219	11.2408	10.9801	14.1357	12.9256	11.1923	9.50978	10.1548	10.5603	11.5651	12.158	12.7461	7.42626	12.0049	10.1548	12.2906	9.88264	10.9873	9.50581	7.72792	9.66356	13.2615	10.5603	7.90087	9.17742	12.8937	10.3443	9.99435	9.76818	9.96578	11.0084	1.22651	11.0362
M209T313_NEG	meso-Tartaric acid	15.4608	14.2288	15.3786	14.8533	19.0276	14.5746	14.6211	13.9385	14.4831	18.7836	15.5142	15.1752	14.9882	15.601	15.887	16.3564	18.0684	18.6297	13.6551	16.5127	15.9339	16.4624	16.0319	16.0701	15.9177	17.254	19.3026	15.5657	18.2643	15.9926	16.6942	18.0462	13.1469	17.9519	16.4704	18.6421	13.9837	16.034	15.6523	15.9499	16.582	19.085	16.6159	18.5711	19.5507	15.3339	14.863	18.0485
M147T385_NEG	(S)-2-Hydroxyglutarate	19.1604	19.1641	20.0115	18.5699	21.174	18.987	19.3022	15.3853	17.509	19.2637	18.8613	20.5485	17.9855	17.5813	17.0805	18.5734	18.9084	20.811	16.9853	20.6503	17.9396	20.2799	21.4187	20.9947	18.1202	19.3354	19.5514	18.6881	18.9582	19.0753	20.676	19.8489	17.2651	18.5744	20.5658	21.489	18.6219	18.2052	21.371	18.8447	19.7664	19.0686	18.757	19.8076	21.1878	20.5641	18.9684	19.9834
M322T328_POS	Arg-Phe	10.8688	9.79116	10.5411	9.66	11.9069	8.59619	13.3443	12.5289	12.4147	13.6883	12.8975	12.6325	13.0868	12.9513	10.9144	10.1548	10.4919	13.92	10.4818	11.8572	11.42	12.1706	10.5699	11.6393	13.2213	8.63662	13.183	11.9944	11.5603	13.9837	8	10.2408	12.4014	10.6165	11.9366	7.03342	11.2644	10.9218	12.6119	11.8138	12.4919	9.16239	11.2527	1.33342	11.8494	13.3304	12.933	12.0901
M176T191_NEG	N-Formylmethionine	17.4416	18.1484	15.0447	17.0391	16.4071	17.7535	14.5387	13.7834	15.365	17.4738	14.7524	16.5746	17.8292	15.3819	13.5981	15.0232	16.2099	16.2382	17.0754	14.9106	15.2622	16.3163	15.4862	18.0761	14.8337	15.0014	16.9074	14.92	16.6274	14.8037	16.3769	15.4153	14.4186	15.6096	14.4893	17.7178	16.5219	15.913	14.9658	16.8848	14.9522	16.2004	17.174	17.1691	16.6871	14.183	15.5922	16.6291
M172T189_NEG	Acetyl-DL-Leucine	14.6662	14.6154	11.2819	13.2556	12.2046	13.8918	12.0327	11.2992	11.3049	13.1706	11.5265	13.5864	14.2061	11.6303	12.3078	12.2046	12.4041	11.8416	14.1908	12.628	11.5651	11.8494	11.0084	13.92	11.7356	10.7814	13.4767	10.9944	13.4512	11.7524	13.464	12.0396	10.697	12.5699	11.2703	13.3987	13.6883	11.9801	11.1799	13.8037	11.9549	11.9366	13.0362	13.5507	13.1815	11.3049	11.2935	12.5118
M505T380_POS	Raffinose	12.6795	16.6324	15.977	15.0826	16.0232	15.8509	15.0785	16.2023	15.1236	11.0701	14.8088	13.5018	14.464	14.1908	13.7524	15.8509	14.412	13.5387	17.4196	14.7419	15.5775	14.2659	15.8361	15.8435	13.8727	15.6096	12.6484	15.8012	15.3786	16.1417	15.726	14.5805	16.6289	12.4435	12.6595	6.40259	12.6551	14.9703	13.9837	14.9012	16.5834	15.1317	14.1908	15.3547	15.1033	14.726	14.1196	15.3092
M628T177_POS	1-Stearoyl-2-arachidonoyl-sn-glycerol	19.5317	18.9536	16.1257	18.7959	17.8432	18.8877	15.9992	17.3963	16.8492	18.6	14.9837	18.9577	19.0392	16.9299	16.4399	17.4845	15.977	16.2677	17.6099	15.2326	16.891	15.8163	16.3853	18.9825	16.6113	16.6992	18.3459	17.8738	18.7236	17.64	17.1422	17.8983	15.7099	16.3233	16.0992	19.4477	20.0016	18.9407	16.7579	19.4986	17.4515	18.2163	18.5316	19.4628	18.4574	15.9269	16.6844	17.4035
M166T173_POS	(-)-Ephedrine	15.5805	14.8188	9.27612	15.1517	11.1611	14.4383	11.7731	17.771	13.2615	12.2674	10.8455	12.4615	13.1033	14.3443	10.5411	10.5411	9.46557	13.8138	10.4919	18.9693	9.06878	19.6971	14.4767	14.0014	19.9752	18.4274	13.0634	18.9268	8.6865	14.183	9.30378	17.8251	11.9586	14.7207	18.6146	16.811	16.3478	14.7207	13.7313	12.4969	18.4	14.2949	18.7364	14.6495	16.9369	19.6115	18.603	18.3513
M186T39_POS	Jasmine lactone	11.7142	12.9855	12.1033	13.0137	12.1706	12.3387	11.9513	12.9458	12.8975	11.3934	12.5507	12.2318	13.1721	12.1768	12.6573	12.2198	12.1389	12.92	13.0515	12.0566	12.7461	12.9311	12.0362	13.5507	12.6188	11.1098	6.79442	12.6461	12.2992	12.8688	12.2015	12.7669	14.3163	11.1033	12.7524	12.5118	13.3163	12.744	12.6883	12.1196	12.2644	12.4147	12.7185	12.2318	8.39232	11.3934	12.7834	13.1277
M271T42_NEG	16-Hydroxypalmitic acid	14.7628	14.6607	16.8791	15.7576	17.1677	16.1457	16.7374	16.8828	16.1094	14.365	15.0868	14.1033	14.3987	14.3581	16.7043	16.387	17.7009	13.8918	16.2213	15.7576	16.5219	14.3373	15.6382	13.7524	16.2307	14.9339	13.4252	14.9385	15.3092	14.7046	15.4576	15.8484	14.6991	13.9476	14.997	14.365	15.5417	15.9223	14.9385	15.2213	16.6166	14.183	14.2137	13.4767	13.5864	14.6495	14.2363	14.5387
M117T71_NEG	Methylmalonic acid	18.7799	14.3304	17.7669	16.3233	20.313	18.279	17.7145	15.0575	17.2491	18.6326	18.027	17.3407	14.5265	19.0093	18.8724	17.409	18.5422	19.5012	12.9926	17.5943	18.9646	18.4363	16.9052	17.7436	18.0344	19.7079	20.6147	19.4998	17.825	16.2232	17.6177	17.8181	15.2023	17.7867	17.1368	18.5905	16.24	17.018	17.1026	17.4882	17.4836	20.6501	17.0839	18.2473	19.4113	17.4541	16.1536	18.2249
M263T39_NEG	3-Methoxy-4-Hydroxyphenylglycol Sulfate	13.8238	16.6514	15.365	16.1615	17.1687	16.3752	14.3987	14.464	15.365	15.5204	15.0617	15.3581	15.1357	15.7576	15.464	16.3684	16.365	18.9557	13.8138	15.2769	15.365	17.6356	17.0926	15.9476	15.846	16.1196	18.1579	16.4878	14.3304	16.5003	13.7207	16.5204	13.2303	17.5523	18.1453	17.0735	13.8037	16.494	16.5995	16.0167	14.6325	17.4574	18.6717	16.2023	17.7875	15.2251	15.2438	17.7887
M160T288_POS	3-Hydroxyisovaleric acid	17.9077	14.8679	14.8188	14.3581	16.0511	13.5387	16.7935	14.5567	14.7885	15.1477	13.0549	16.2967	15.6718	15.6579	14.0951	17.8733	15.0785	14.1357	19.1605	15.2251	14.8188	15.6883	19.0645	17.6633	13.9658	15.718	16.6577	16.5951	19.0855	16.5522	15.6937	14.5627	15.9748	12.2906	14.3092	13.031	15.7126	14.5142	13.4512	16.6039	17.7399	13.3987	13.7731	14.0951	14.7046	14.2438	15.7757	13.4767
M324T35_POS	Linoleoyl ethanolamide	12.2819	10.944	12.3415	10.3554	12.8937	10.4305	11.5411	12.9458	13.1277	7.97728	11.5411	10.5018	10.3554	10.1293	11.4041	13.6439	12.7313	9.85953	12.3106	10.8057	12.0154	10.8688	11.42	10.8611	12.92	11.5314	9	10.6257	12.4666	10.7482	13.2703	10.6528	13.0189	10.1923	11.4919	9.96434	14.7936	11.1548	11.1861	10.697	11.2527	10.2527	10.2288	10.6528	8.56986	12.2761	10.3106	10.9218
M160T376_POS	Cyclohexylamine	20.0791	21.1789	20.329	20.3166	19.9945	19.8167	18.4798	18.9908	18.8937	20.6519	19.402	19.3418	19.5554	19.5495	20.4627	19.0361	20.4389	19.3831	18.17	20.865	19.1088	21.1567	19.9101	20.2043	21.1845	20.3305	21.4711	20.332	18.9912	20.5428	19.4913	20.4105	18.4774	21.3756	20.2893	19.41	18.1849	19.5014	19.2787	19.907	19.522	18.8063	19.5055	21.7428	19.7845	19.9251	21.4026	20.7913
M330T291_POS	Adenosine 2',3'-cyclic monophosphate	12.7773	12.5167	11.9694	13.1923	11.7731	10.7056	12.1517	12.664	12.3359	11.2527	12.1954	1.59932	12.8376	12.9237	12.584	12.6595	12.4094	11.3987	12.0701	12.1954	12.5167	11.4767	12.7377	12.0634	11.3718	12.3934	11.3608	12.3359	12.0802	13.0751	12.1923	10.7228	13.7628	10.7313	11.3826	12.1923	13.0768	13.3987	10.8918	13.0154	11.8765	11.2586	12.4486	10.6707	12.0868	12.2348	10.6439	11.7977
M232T364_POS	Gly-Arg	15.9223	16.614	7.7879	15.3512	13.8727	13.7731	10.5507	12.3163	11.8416	13.203	11.2167	14.3512	15.0868	10.973	10.6073	12.605	12.0084	13.1115	15.9837	12.4147	10.2527	9.08481	11.4717	14.412	10.1548	11.6073	11.3934	10.6618	11.0293	12.5531	12.0362	13.2848	12.2963	9.58684	7.97154	11.3934	16.3615	13.26	7.64386	12.6096	9.69697	9.50184	13.6551	13.5387	10.9366	10.1923	8.62936	12.3332
M151T212_NEG	Oxypurinol	15.9792	19.0727	14.8727	16.9866	17.9616	19.3677	16.8046	16.9975	18.5781	18.5145	15.3127	18.6833	17.0097	17.7389	19.4506	18.5651	16.3074	17.1885	19.0164	18.0394	15.1635	16.0806	17.2145	16.6795	19.7345	17.0303	18.9291	18.0053	16.3426	17.243	17.0631	16.448	17.8406	17.124	14.5142	17.031	18.6866	17.2951	18.0377	17.8359	15.9269	13.8533	14.8965	17.4771	17.7563	18.7664	16.1437	18.8143
M138T35_NEG	6-Hydroxynicotinic acid	13.4512	13.0951	13.6439	14.183	13.2776	12.5265	14.4831	13.4383	12.7855	11.9293	13.0137	13.1163	12.5579	12.5627	13.8918	14.0951	13.7313	12.7977	13.263	14.5864	13.0189	12.5651	11.5651	13.5507	14.1033	13.2363	11.1548	12.4969	12.584	12.6416	12.9676	13.7419	13.9106	13.6211	12.9069	13.3853	14.5204	12.6662	12.4331	12.7607	13.5018	11.9069	13.1196	12.4331	13.2453	13.4893	12.9311	12.5167
M300T86_POS	Sphingosine	17.0084	16.1357	16.9781	15.6937	14.9522	16.1155	15.24	17.1908	14.9106	18.7413	16.5065	16.4334	17.4851	18.352	15.1115	14.9385	15.5507	16.1074	16.1033	15.3718	14.1437	16.1094	16.6848	16.2232	15.8484	15.3056	15.7445	16.1536	16.1517	16.3529	14.7471	16.0362	15.8361	15.7153	15.8113	16.3339	16.8419	16.6446	17.1199	16.456	14.4767	15.8337	16.2985	16.2586	16.2326	16.2475	16.8306	14.7783
M548T443_POS	1-Eicosatrienoyl-sn-glycero-3-phosphoethanolamine	12.6211	1.85599	10.9293	2.31615	6.82018	9.57175	10.9658	12.1	12.5459	13.0119	11.4767	11.8572	11.6211	12.8357	8.73132	12.9256	11.6528	6.50938	7.97728	11.0901	9.5411	6.55152	10.5507	13.158	9.02237	11.3934	11.3772	12.4067	9.99435	10.7398	1.67356	10.2288	12.1421	11.6573	11.3049	8.48784	2.30451	12.605	10.1293	12.6119	1.76553	9.31741	12.8611	11.446	10.8994	7.75489	11.973	11.1861
M213T341_NEG	1-Deoxy-D-xylulose 5-phosphate	15.2805	15.6883	16.5049	12.8553	15.4956	15.049	15.2985	14.1033	15.9293	15.6354	16.4799	15.2586	14.5507	14.2288	14.9293	15.8213	15.8361	17.0364	15.0951	16.8454	15.4893	16.0362	15.4736	16.8422	15.3581	17.7655	16.5951	15.0575	15.7099	15.7393	16.7209	15.1477	14.5567	16.662	17.4264	13.9748	14.726	14.8484	15.8679	15.0189	15.6068	16.1236	14.768	16.7476	16.3021	15.913	17.1403	17.7672
M170T258_POS	6-Hydroxydopamine	10.9873	10.8455	12.279	11.0084	1.49057	11.4969	12.464	12.6416	10.2046	10.0362	10.9293	9.35094	12.973	12.2527	12.6119	11.8688	11.865	11.4717	11.3934	11.7313	12.2732	11.8842	10.6073	10.5793	12.1131	11.3554	10.3772	12.9421	10.5699	13.183	12.0701	9.88722	11.9218	10.0768	11.9069	11.7398	13.6439	13.0984	10.1548	10.7056	12.5043	10.4919	9.77972	12.3078	10.1293	10.1548	10.2644	10.3443
M105T297_NEG	Glyceric acid	17.6819	17.4561	15.7313	19.0461	17.7206	17.75	16.0575	18.7114	17.7822	17.2272	16.8684	17.078	18.1055	17.8609	18.0621	16.1615	17.867	15.9083	17.6349	15.3512	16.8628	17.4	17.6284	18.4809	17.0304	16.4592	14.0447	16.5402	16.5761	16.7254	16.7986	16.852	18.713	16.7264	14.4448	17.5054	18.7709	16.6096	15.6354	18.0243	16.0145	17.2466	18.6023	14.4956	14.6607	16.9352	15.0145	16.9567
M268T43_2_POS	Myristoleic acid	12.4486	11.6618	12.5911	11.8098	13.5265	11.3663	12.3415	13.4252	13.6551	10.3106	12.2198	11.1163	11.4818	11.6707	12.8057	12.7793	12.8317	11.5216	13.0984	11.4969	12.4564	11.388	11.3387	11.973	12.9604	11.7936	10.0362	11.9944	12.7834	11.7773	12.697	12.0901	13.8823	10.9218	11.4666	11.2586	14.1517	13.5018	11.7731	11.5265	12.4717	11.8688	11.2288	11.2761	10.973	13.2243	11.4409	11.7524
M277T358_NEG	gamma-Glutamyl-L-methionine	12.8297	11.6303	12.5142	9.65821	12.905	11.8688	12.2732	11.4717	12.0934	14.4252	11.8416	15.0743	13.4252	12.9996	12.6817	12.9012	12.3526	14.9012	10.1033	13.0276	12.3415	11.8494	11.6303	13.3021	12.42	11.769	14.1357	11.4094	12.6528	11.5934	11.1485	11.2644	13.4252	13.6551	14.1115	13.0241	10.8611	12.4944	12.9766	12.5338	11.933	11.888	12.2046	13.1908	12.7628	13.5142	12.5887	13.6439
M117T141_NEG	2-Methyl-3-hydroxybutyric acid	17.8275	17.5597	18.4135	17.9775	19.3866	18.6328	18.5673	18.7098	17.6886	17.9773	17.8032	18.7779	18.5526	18.3325	17.0396	17.4963	17.3706	18.8801	18.8232	18.6878	18.0856	19.2773	17.4981	18.1094	19.315	17.9944	17.7446	17.6827	19.5083	18.7984	17.2978	18.9244	17.7786	17.2876	17.281	19.2959	17.985	18.3816	17.8213	18.8675	17.5667	18.0257	17.5758	19.0209	17.4192	18.524	18.8591	19.2293
M241T421_POS	L-Cystine	12.7773	10.7895	7.70736	2.31615	11.7398	10.5314	12.7524	2.04614	9.52748	17.499	15.9815	14.4893	15.2363	11.8337	1.75275	13.8037	13.0481	15.1115	11.8258	6.57894	1.64616	8.64746	1.45418	10.2046	6.72792	1.61353	9.61102	1.61824	12.2198	1.65076	1.67356	16.6774	2.04614	12.3078	12.7142	10.9658	2.30451	1.70044	11.5167	1.70044	1.76553	9.65464	1.67807	13.412	1.24489	10.7895	15.3887	11.5699
M131T121_NEG	Hydroxyisocaproic acid	14.3853	15.4831	15.2949	16.1257	16.6973	15.9454	15.1115	14.7576	14.8287	15.1033	14.4448	15.6183	15.9012	14.6268	15.8989	15.464	14.9837	16.8964	15.4576	15.7419	15.6579	15.959	15.8337	14.9792	15.6828	14.5687	14.6154	14.6325	15.448	15.3987	15.4153	15.8037	14.5627	14.7524	14.5204	15.8113	14.0617	15.3752	14.906	15.9246	15.4448	14.1437	15.4054	15.8088	15.3198	15.3615	15.6125	15.4087
M179T226_NEG	L-Sorbose	17.2416	17.8213	17.7537	17.3354	17.5726	17.8536	18.1798	16.2696	17.5751	18.1506	17.6227	17.637	17.4957	17.5901	17.4418	17.6083	18.026	18.3935	17.768	17.9978	17.2113	17.9231	17.5687	17.5121	18.0906	17.6343	17.8496	17.6152	17.7754	17.7952	17.9379	18.5942	16.3443	17.9652	17.7106	18.178	16.9662	17.6596	17.7961	17.7994	18.195	17.8624	16.4219	17.9148	18.0735	17.6135	18.2153	18.2482
M129T29_NEG	ketoisocaproic acid	16.6285	17.5208	16.0405	18.4209	15.6154	16.2604	14.7099	15.9748	13.2333	14.2512	15.3021	15.2061	16.6865	15.9476	17.6764	14.508	14.8775	16.6297	17.878	17.0513	14.7628	16.3426	17.5628	15.2099	14.3443	14.0617	14.3443	15.5981	15.2586	14.0701	16.4153	14.8088	15.6467	14.9522	11.8337	14.1984	17.4303	14.3373	14.7576	16.6359	16.2004	12.4278	17.7395	15.4704	14.3853	15.9012	14.9153	13.9012
M227T345_POS	Dimethyl sulfone	18.8831	18.6958	18.7329	19.3277	18.7033	18.4169	18.6997	19.8586	19.0761	17.8166	18.702	18.1178	18.8055	18.384	18.6743	18.7274	19.0911	17.6375	19.5198	18.649	18.584	18.06	18.3824	18.3581	17.8742	18.8371	17.2603	18.4798	17.8738	18.5648	18.5299	18.468	19.5085	17.3997	17.5234	18.1431	19.5462	18.5635	18.2141	18.7237	18.6456	17.8014	18.5191	18.0804	18.0239	18.1572	18.0355	17.6333
M241T229_POS	6-Phospho-D-gluconate	11.0901	12.3608	10.7398	11.0967	10.9069	11.0362	12.1325	10.1293	12.0464	10.6707	11.2107	11.0084	11.8572	11.2644	10.5981	11.2408	11.2935	11.1923	12.0258	11.3443	11.3106	11.4512	11.0634	10.8455	11.8258	11.1611	11.4767	11.4767	11.5314	11.5507	11.6484	11.9549	11.3608	9.85643	11.0498	11.4969	11.9069	11.4767	11.4969	11.8218	11.8057	11.5411	8.99152	11.4818	11.8057	11.7936	11.4041	11.7524
M230T417_POS	Pro-Asn	17.0712	17.0659	16.208	15.2877	17.4128	17.1317	12.0362	12.9218	15.0014	14.9476	12.5483	16.3937	16.0532	11.933	13.1627	15.5567	16.7117	15.4831	16.4752	16.3529	14.2363	12.7628	14.4318	14.8533	17.6361	14.1277	16.6845	14.4054	17.0079	16.737	15.4893	16.7957	12.9908	12.9163	14.9926	16.0847	16.2137	17.1734	14.5142	16.5672	18.1085	16.068	15.5805	16.5142	16.7458	15.2877	15.0232	17.1227
M149T177_NEG	D-Ribose	15.5477	16.5966	16.3304	16.0254	15.9431	17.1113	15.641	16.2787	16.8639	15.4252	15.0145	15.913	16.3581	17.7534	16.4972	16.9154	16.6386	14.0362	16.0383	15.9293	17.2478	15.7313	17.284	16.5567	16.3373	16.1752	15.768	18.0098	15.2732	17.1471	16.3286	16.392	13.5864	15.0785	14.7834	16.3145	14.6325	18.0869	15.3304	16.2586	16.7081	14.9567	18.2646	17.2062	16.4783	16.4736	16.5311	15.0102
M221T270_POS	Thr-Thr	12.1643	11.9549	12.5817	11.4252	12.8098	12.2992	12.9385	12.9712	13.3443	14.1196	14.1674	12.1357	12.9926	12.8037	11.9106	12.4173	13.5627	14.6937	12.5043	12.3078	13.5864	13.2467	12.9311	12.5483	13.2718	12.3276	13.8918	12.0901	11.2467	12.7461	11.865	12.6257	12.5362	13.9012	13.6325	12.279	13.183	12.5043	12.5435	11.9694	11.8017	13.1453	13.06	13.3718	14.7099	15.1074	12.7855	14.2213
M306T507_POS	Met-Arg	11.0014	12.4919	6.67243	11.5314	6.59246	9.66888	7.92481	13.7628	11.5118	1.25096	1.58015	11.7313	12.1517	12.605	1.75275	8.75489	10.2761	1.18269	10.0224	6.51728	6.57137	1.33342	1.45418	11.3826	6.62498	10.2288	8.56986	11.8057	8.56224	11.7313	9.42626	7.16993	11.865	1.18269	0.956057	6.96578	7.7879	12.3134	6.87036	11.4094	7.01123	9.85643	11.6883	9.13443	9.02514	9.00562	8.56605	9.33316
M276T448_POS	Glu-Lys	16.2732	14.1596	13.7834	13.7099	15.4799	14.1596	15.0701	17.603	16.6082	16.7308	14.6382	14.8386	14.9106	16.6383	12.9996	15.8337	14.183	14.9926	14.6828	14.2363	14.9476	14.5018	16.0617	15.8989	15.4608	13.5018	13.3718	16.3408	14.1596	16.1135	13.0172	15.7419	16.6878	13.7419	13.8918	13.9837	15.4576	16.1337	14.7153	15.7153	14.0362	13.412	15.2363	13.5142	14.1908	16.1033	15.2696	14.6211
M112T161_NEG	Creatinine	11.933	12.0701	11.1421	12.5934	12.8435	11.8611	12.1293	11.7142	10.2288	10.0901	9.96578	10.7313	12.3498	12.4486	12.9996	12.1768	10.7313	10.5603	12.3276	11.3987	11.4615	12.7545	13.118	12.3106	11.3219	11.6795	10.9801	13.9567	10.8138	11.8416	11.9069	13.1938	13.5864	11.4094	10.3663	10.7814	13.7834	11.3219	11.3608	11.1674	11.5934	10.4094	12.1611	11.0835	11.2935	13.6991	11.7482	11.8138
M148T93_POS	O-Acetyl-L-serine	11.388	12.2167	15.6039	10.5981	12.9069	1.62761	16.791	17.5529	16.2931	11.0014	18.4344	8.87652	7.93074	17.8745	16.5864	15.6495	13.7419	13.6551	11.5068	14.7046	16.9972	17.4742	16.3819	11.8727	15.9431	16.508	0.887525	18.6788	13.5746	17.1241	9.16491	9.84392	19.2197	15.365	16.685	12.3853	14.0447	15.2363	16.7805	12.0293	14.2586	12.863	13.5746	13.5142	9.48583	16.4186	16.2232	13.8435
M269T169_POS	His-Met	18.0853	19.3944	20.2316	19.2885	19.849	21.0931	19.8342	16.9271	18.8047	20.2339	19.1647	20.0008	20.642	19.1174	19.1399	17.5203	19.1348	19.1856	18.5571	20.2173	20.1599	19.5304	17.8969	18.5956	19.282	20.7959	19.4497	19.1319	20.1171	17.9563	20.8604	20.744	16.5447	20.0658	20.3741	20.1107	16.5341	17.7106	20.8004	20.2609	19.5304	20.303	20.2356	19.7299	19.8294	19.2105	19.1269	17.9066
M311T40_NEG	Arachidic acid	11.9908	13.4767	11.6393	14.1596	12.4919	12.9766	6.70044	12.2644	11.2348	13.3304	9.06609	13.6096	13.2497	11.7607	11.3163	11.9031	11.7013	11.1293	15.3408	11.6027	9.98014	10.5018	11.7936	13.5018	10.2877	10.2992	13.5142	11.5934	12.7956	11.584	13.4767	13.3987	12.1228	10.8994	9.05799	12.9218	15.7207	12.7313	10.6439	13.3021	11.0768	11.7482	12.4435	12.5411	12.9458	9.98014	12.2848	12.697
M261T432_POS	Lys-Asn	16.1216	14.9792	15.2877	15.1437	14.8287	14.8037	16.8337	17.6902	15.9748	16.275	14.7207	15.3056	16.6965	15.4186	15.7419	16.0951	16.5834	14.3512	13.9567	16.008	14.4512	12.5934	14.3373	15.6125	17.2303	14.2288	14.3581	16.5234	16.0806	16.9177	14.9339	15.1674	14.4512	13.5627	13.4512	12.8937	13.9658	16.4496	14.9522	16.7115	16.5296	13.6325	16.3853	13.9567	14.6773	14.5142	15.2326	14.7099
M167T385_2_NEG	Uric acid	14.2512	12.6165	14.5567	13.0818	14.5805	11.2935	13.6883	10.9944	16.9016	14.8188	14.7524	15.8062	13.7099	13.0583	12.0768	14.8337	14.6382	12.5241	12.7377	14.8386	14.5981	15.4987	13.7834	14.2438	12.8727	15.755	16.0189	15.718	16.8225	14.0362	13.7834	15.049	13.0119	15.6211	15.8263	14.0102	12.0293	14.2805	14.4704	17.3658	12.2674	12.7524	13.9012	13.8037	13.9926	15.3819	16.7009	14.6773
M201T23_NEG	Caffeic Acid	13.8823	11.8098	12.06	13.6325	14.9012	11.5699	14.4186	12.6795	13.6551	13.5142	12.3826	13.8337	12.6707	13.9012	11.2288	11.865	14.4893	10.8842	14.4704	13.0206	11.8017	11.2586	14.4767	13.5142	14.0362	12.4409	10.5603	13.7524	11.9218	11.8057	11.744	16.1457	13.6662	10.8218	13.9476	12.1737	12.3134	13.4252	10.8057	18.4617	12.0868	10.388	15.768	11.6393	11.7099	12.7607	11.1293	12.7356
M191T96_NEG	D-Galactarate	21.739	19.2791	20.0037	20.9475	22.6133	21.9251	19.4276	18.5159	18.6722	22.409	20.4127	21.5805	20.2464	19.5593	19.8347	20.79	21.6369	20.3876	18.2865	20.4261	21.1016	19.8128	19.0748	22.3684	19.3809	20.0703	22.2524	20.3967	22.0915	19.9012	21.9334	21.8006	20.9509	21.4163	19.2484	23.147	18.7456	21.4811	18.7302	21.8614	20.6904	23.194	22.0952	22.5635	22.8349	19.5917	19.0213	21.784
M274T447_NEG	3-Deoxy-2-keto-6-phosphogluconic acid	14.8484	13.2228	11.1485	10.9293	12.9311	13.7524	13.1706	15.7313	13.5981	11.4969	12.7164	11.2348	14.0014	13.0345	11.2228	12.0768	12.2408	10.8218	12.8611	12.1799	12.1228	11.8218	12.2732	12.9586	12.3471	12.7649	10.0362	13.6439	13.0566	13.3853	12.5241	12.9676	13.3853	10.8057	10.4615	12.2586	14.1908	14.1357	12.2877	13.2273	11.584	11.9586	13.3581	12.4278	11.7855	11.5265	11.7013	10.2288
M444T446_POS	Guanosine 5'-diphosphate (GDP)	11.1357	1.85599	13.5142	2.31615	11.888	11.7524	12.3772	2.04614	11.9658	12.5216	13.8138	12.8803	11.4666	12.8572	12.8494	12.6303	11.6573	13.2107	1.9855	13.6325	13.6325	13.3987	13.1643	12.4691	11.7185	13.4383	13.9837	12.5579	11.8533	12.5651	14.6773	12.2107	2.04614	13.5746	13.863	13.3718	7.42626	12.3691	13.3853	12.6439	14.8037	13.5265	11.9586	13.3021	12.6119	12.6257	13.2	12.3608
M87T365_POS	Diacetyl	14.0617	13.9106	14.2213	12.6393	14.8386	15.2438	13.7099	13.1737	13.5018	13.2198	14.7366	13.8727	12.4767	14.1908	15.0058	14.6325	14.726	13.5981	15.0145	14.6662	14.1277	14.7313	14.0951	14.0362	13.5627	14.365	13.8727	14.9012	13.5142	14.412	14.9926	14.3786	15.3269	13.5981	13.6662	14.3786	14.3443	13.5387	14.1115	13.4512	13.6662	15.2586	12.9694	14.3092	13.863	13.3987	14.1357	14.5387
M289T427_POS	Thr-Lys	15.0405	12.9567	13.6883	12.5314	14.1437	13.2183	15.8965	15.4799	14.5204	15.2099	13.26	14.0102	15.1074	14.4252	14.2732	15.448	13.2183	11.6795	11.7056	13.6325	14.4831	11.3608	12.9476	14.6268	13.7099	12.9531	12.7956	14.6662	11.0835	15.3547	13.3021	13.1341	15.5326	12.9256	12.5435	10.6795	12.412	13.6991	13.8823	14.9431	14.1357	11.697	14.4186	11.6119	11.4564	13.7099	13.9106	12.3049
M321T30_NEG	D-Mannitol 1-phosphate	11.5981	10.3663	10.9366	10.4409	12.0014	10.7398	11.3387	11.7524	11.8803	9.07948	10.3772	7.97154	10.7482	10.0498	11.5216	10.6618	10.2527	1.18269	12.1	10.4717	11.0566	8.77149	8.20945	10.1421	11.6211	10.6439	7.94837	9.11114	12.1611	7.41785	11.0835	9.7211	11.7013	9.95565	6.05528	9.93221	12.5018	10.42	8.11894	10.8455	11.043	8.83289	9.49586	9.71596	9.40088	11.5887	9.30378	9.40088
M104T327_POS	Dimethylglycine	15.7706	16.346	18.3133	18.0463	16.8518	16.6784	15.68	16.0362	14.1674	18.3082	16.8306	18.1082	16.183	17.0799	16.6892	17.3102	17.1174	17.9833	18.0467	17.0438	16.9813	16.6599	17.4914	16.8733	14.5018	15.8484	17.0455	17.0677	15.1033	18.0019	17.9288	16.3667	15.8037	16.093	14.6495	17.1958	16.69	17.0092	17.1437	15.6607	15.9012	15.7936	17.3243	18.7972	17.515	14.1437	18.5672	17.9898
M189T382_2_POS	N.alpha.-Acetyl-L-lysine	15.7987	15.8037	12.7099	14.7885	14.3786	15.2288	14.0189	13.9926	14.6773	13.8138	13.0868	14.5567	15.3198	14.4704	13.9567	14.3786	14.2586	13.4383	17.5096	14.0617	14.2805	13.4512	13.3581	14.4704	14.183	15.0058	15.9036	13.9012	15.3021	13.6096	14.9882	14.1674	14.0951	14.2512	14.0189	15.2061	16.1012	14.6607	13.6096	14.5326	13.8238	12.9586	14.2438	15.0826	14.4318	13.5142	13.0835	13.1212
M482T186_POS	1-Stearoyl-2-hydroxy-sn-glycero-3-phosphoethanolamine	15.2023	14.9567	15.977	15.24	15.6096	15.2949	15.8337	16.4846	16.4448	18.2697	15.8012	18.0417	16.7486	14.2586	14.6718	16.7861	16.2493	16.9996	14.3021	15.2137	15.6183	15.365	13.92	13.9012	16.6557	15.9012	14.0447	15.1596	14.6828	15.1196	14.9792	17.3659	16.802	14.7576	16.508	17.007	14.5805	14.7099	16.5878	14.8484	15.7808	15.1317	10.9069	15.3233	13.1469	16.9696	16.6203	15.2061
M163T204_NEG	L-Fucose	14.0102	14.3581	13.6211	14.7153	12.3608	14.3443	13.8918	15.0014	13.7313	14.7207	11.5699	14.3987	15.7126	15.1908	14.9658	14.4186	14.4054	13.8533	15.1713	13.2183	15.2586	13.9106	14.4383	14.8138	14.1277	13.7419	14.1115	14.3581	14.365	12.5018	14.887	14.768	14.2877	14.6039	13.8918	14.4054	14.1908	15.3443	12.2674	15.4448	14.6828	13.7524	15.2023	12.7773	14.7471	13.6096	14.2363	15.1277
M354T34_POS	Phytanic acid	13.0701	11.6618	13.3987	11.5068	12.7731	11.3106	13.3163	13.6439	13.1627	10.5887	12.3526	10.4512	11.2644	10.7056	12.5167	12.2198	12.1098	10.5793	13.7834	10.973	13.0345	10.5118	10.2761	10.8138	12.9712	12.2467	7.59246	11.4969	14.1115	10.7566	12.8533	11.5314	13.2834	9.89482	9.88111	10.6618	14.1277	11.3987	11.2167	11.8138	12.5887	10.8297	10.5981	10.6795	9.01402	11.4666	11.1228	11.2644
M361T39_POS	Arachidonoylglycine	15.5834	14.5018	16.4464	13.6773	16.5864	14.8088	16.0826	15.2512	15.8361	12.92	14.9385	15.0951	14.2512	14.8037	15.5716	15.6325	16.1176	14.4448	15.9153	15.2438	15.6325	14.7313	15.0362	14.7731	16.8332	15.601	13.6325	14.9476	16.9257	14.1596	16.1536	15.4544	13.4252	14.1277	14.5447	14.4576	16.6219	15.5893	14.8088	14.9567	16.365	15.0189	14.183	14.5805	13.1453	16.3145	14.7987	15.2363
M261T96_NEG	Propionylglycine	16.3145	13.5265	10.8138	14.0276	14.4767	12.888	10.9069	13.1517	12.0327	12.9996	11.4818	12.2258	12.1861	9.36632	10.1923	13.3443	14.6828	12.3826	14.2137	14.2363	10.4919	7.76818	11.0768	11.8611	11.1611	11.9873	11.4357	7.82655	14.1357	10.1674	13.7524	12.7773	11.4147	11.2703	7.90087	12.3359	16.2714	9.92184	5.79442	12.584	11.9801	12.0901	11.6257	11.5699	12.6188	10.7895	6.83289	11.6839
M401T38_POS	7-Oxocholesterol	14.2586	10.2877	11.9403	9.76487	10.9658	10.2046	11.0835	14.9476	12.2761	10.0634	10.4615	9.61655	10.4094	10.1293	12.3718	11.9403	10.3663	9.99435	12.9586	9.93369	10.9218	9.98014	9.62936	10.8138	11.5265	11.3049	9.00843	9.88874	10.8138	10.3332	12.3049	10.2167	14.6039	8.2854	9.73302	9.71939	13.2137	10.9218	10.4094	10.3219	10.2167	10.1923	9.46761	10.7398	9.35975	10.6165	10.3443	10.0768
M134T45_POS	Pyridoxine	11.2761	10.6348	9.53333	12.3219	10.9801	1.62761	1.73118	7.16993	12.4919	1.25096	10.7566	7.61471	12.6027	1.51096	6.67243	1.72683	9.62936	11.9476	7.01123	10.0084	1.64616	7.37504	1.45418	7.93074	10.4094	10.2644	10.0634	1.61824	9.18488	11.5018	6.61912	13.4383	12.9069	1.18269	0.956057	1.40054	11.043	11.5981	7.49985	1.70044	1.76553	1.11103	7.96	1.33342	1.24489	11.1098	7.30378	9.28077
M219T361_POS	Leu-Ser	13.9293	13.3021	12.6096	11.6839	13.6773	12.7814	13.5387	10.4615	12.6439	13.5507	12.8037	13.0172	11.5981	11.8416	11.3049	13.6211	13.2863	15.1033	12.7628	13.1485	13.0934	13.863	12.5817	13.1737	14.0362	12.3471	14.5326	12.1033	13.3718	13.0951	12.905	13.412	12.5435	13.4893	13.2076	13.5746	13.3581	11.9766	13.5981	12.7099	12.744	11.6528	11.2288	12.7997	13.5142	13.464	13.4252	14.8037
M285T379_POS	3-Hydroxykynurenine	11.5459	12.5167	12.5507	11.9873	11.2819	12.2137	12.8937	11.7228	10.7814	13.3443	12.2318	11.6257	13.2556	12.5911	11.6303	12.7482	11.888	12.2761	11.8994	12.7997	12.9237	12.5093	13.0189	12.3276	10.9801	12.9031	11.3826	12.5093	11.9106	12.3581	12.8591	12.1357	11.1611	12.4944	12.2258	10.1674	11.043	11.4041	12.2906	13.5746	12.9837	12.5531	12.8455	12.1228	12.0768	10.8994	12.2228	12.4383
M258T303_NEG	D-Glucosamine 1-phosphate (Glucosamine-1P)	12.905	12.3078	11.1984	2.31615	10.9873	12.3219	11.6073	11.9908	10.1799	12.42	12.1228	12.4278	9.76487	12.3691	10.5314	10.5793	11.5167	11.6795	14.1984	10.8218	10.2167	10.7566	11.6795	11.4564	9.74483	11.5793	10.6618	12.2674	10.5887	8.36632	11.6303	12.4173	11.0967	10.5699	10.4512	12.3443	13.4767	10.7482	10.5314	12.0293	7.92481	12.2761	11.42	12.0049	7.88874	11.8918	11.7356	11.8297
M288T481_POS	Ile-Asp	12.8784	12.6729	12.7099	11.8918	12.2935	12.1923	14.0447	14.7419	12.8611	13.8435	12.3581	13.3987	12.2819	12.6861	13.8238	12.9873	13.0934	10.9366	10.9293	13.0293	13.2571	12.5093	11.6348	11.888	13.2848	12.0934	12.1799	13.8727	11.6751	12.8861	12.3049	11.6751	12.9495	12.5093	13.0583	11.9476	16.1155	13.0802	12.9658	12.9181	14.6883	12.0934	12.4435	11.4512	11.4305	13.7936	13.6551	12.5911
M284T379_POS	Ile-Asn	13.4767	16.1477	16.3145	14.6991	15.3056	15.9658	16.3667	15.6211	14.7207	15.1752	16.5311	14.4252	14.4448	16.0058	15.1196	16.1257	15.4736	15.4021	15.7911	16.1337	16.5142	15.9036	16.5537	15.968	14.4252	16.4087	14.997	15.887	15.5864	16.1196	16.6146	15.2326	14.8138	15.5657	15.3547	12.4486	13.2688	15.1277	15.6883	15.4831	16.8104	16.0102	14.8337	15.641	15.5234	14.9703	15.5805	16.0211
M198T335_POS	Phosphoglycolic acid	15.5296	14.2659	17.0318	15.2099	16.2438	14.906	15.0447	18.5278	13.863	14.5864	16.7031	15.5922	14.2659	17.8355	13.5142	15.2023	15.7783	13.5142	15.4544	16.3904	16.3127	16.9043	16.5834	16.0701	14.6439	17.6451	16.3478	15.0785	15.464	18.1651	15.3127	16.2967	13.0206	16.0596	18.5199	15.8484	14.8727	17.1614	16.2363	15.3443	16.2769	15.0362	15.5981	15.7602	15.0701	17.1096	16.3092	16.3356
M378T258_NEG	S-Lactoylglutathione	13.0701	13.2512	13.5507	14.726	13.4252	14.4576	14.5922	14.1596	12.1737	12.1033	14.3443	13.9567	13.9658	14.7366	15.5537	13.6551	12.9766	13.6211	14.4576	12.888	13.3443	13.7524	15.3092	14.5142	12.4512	13.5507	13.1293	13.0835	12.8994	13.4893	15.1908	13.7628	12.4305	13.3987	12.8533	13.3304	13.6662	14.906	12.769	14.0617	14.9613	14.7419	13.9567	12.6142	12.933	12.4868	11.9766	13.4767
M174T323_POS	N-Phenylacetamide	15.3233	13.1658	14.3304	13.5507	14.4512	13.2571	14.726	9.59619	15.8965	16.3251	15.2175	15.435	14.1196	14.2805	13.8727	15.3269	15.6211	17.3298	11.1799	15.7366	13.7524	14.8823	16.7423	14.1115	15.0145	14.4054	13.7419	12.2586	14.3987	14.6718	14.7628	16.0254	12.2848	12.8238	14.0362	13.4512	16.1337	13.4252	13.3304	11.5603	14.92	13.5507	15.7885	14.7783	14.2512	14.5204	13.7313	13.9012
M336T428_POS	N-Acetylglucosaminylasparagine	13.8533	13.2183	14.0868	12.3987	14.8918	14.8582	14.3163	12.6371	14.0701	14.8965	14.6039	14.3987	11.8533	15.0826	13.7731	14.4383	14.9567	15.3233	12.5191	15.4186	14.8823	14.9431	14.5567	13.8435	14.9792	13.9567	15.718	15.0276	14.508	15.1155	14.3163	14.5687	14.3718	16.1596	16.0951	14.9567	10.0634	14.5687	14.9246	14.0701	14.4383	16.0659	13.9012	14.6718	14.7783	14.2659	14.726	15.7628
M144T97_POS	Glucosamine	12.973	13.0276	14.3786	2.31615	14.9339	12.2644	14.0189	11.8994	14.464	16.1115	15.4383	14.0701	13.1261	15.2288	14.1033	13.5018	14.5507	15.7046	11.1098	15.0014	14.5922	15.5657	14.7576	13.2527	15.2175	14.5018	14.6991	14.6551	13.9293	13.6439	13.6773	13.2378	14.6551	15.8435	16.3769	14.6937	9.17742	13.5746	16.0362	14.6495	13.5018	14.412	13.2228	13.7628	13.2877	15.5387	14.0362	15.4318
M86T330_POS	3-Aminobutanoic acid	13.464	14.0014	13.9748	14.1984	12.9385	13.3581	13.6773	14.4252	14.2288	13.9385	12.7099	13.6211	13.2805	13.5981	13.1	14.9293	13.9748	13.6551	14.3987	12.9366	13.3987	12.8037	13.3853	13.4252	12.8357	12.6393	13.2761	13.2258	12.7185	15.3304	13.7731	13.8435	13.0684	12.6073	12.1131	13.3304	14.2732	13.9658	13.3021	12.9403	14.2288	12.3608	13.3987	14.183	13.464	12.2228	14.0362	13.6773
M404T215_POS	Tyr-Arg	14.8138	14.2732	17.0792	14.4767	16.742	15.8411	16.2895	13.6211	15.435	15.0868	13.5142	18.0844	16.8793	16.1946	16.0659	14.768	14.8679	16.679	13.9567	16.6745	17.4113	17.1053	14.8386	14.183	15.4153	17.5536	15.9036	16.3529	16.0297	16.0058	18.0947	16.1155	13.9106	14.3021	14.4186	16.1596	14.6268	14.4576	14.768	17.0981	17.7198	17.1143	14.3304	15.4736	15.8113	15.5627	17.3219	13.9293
M151T62_POS	2-Ethoxyethanol	14.9613	17.4503	13.0835	15.3443	13.7834	13.279	12.3276	13.3581	14.8337	15.8751	13.5981	13.6211	16.3718	14.3853	12.7313	12.7503	12.973	13.7628	13.6662	15.0617	12.3745	13.6662	13.9106	14.2512	12.4868	12.6883	14.2438	14.8965	13.1049	15.4153	13.1485	8.27612	14.7419	13.3987	14.0362	9.59432	13.1228	15.8213	15.0014	15.7961	13.0276	14.1196	14.4318	14.0014	12.2819	13.4767	13.412	13.3853
M173T434_NEG	cis-Aconitate	19.7611	18.9879	21.2418	19.9921	18.6616	19.3442	22.7598	23.3822	22.6561	19.7032	22.8627	18.5186	19.8085	22.8519	22.2882	21.9271	19.4534	18.8475	19.8232	19.4315	21.6939	22.1337	22.1543	19.5218	21.2858	22.0644	19.3276	22.5675	19.2092	21.8585	19.6431	18.8642	23.4496	20.9172	21.8151	19.0011	18.6935	21.554	22.5978	20.589	20.2078	18.0676	21.3625	20.4759	19.562	22.3825	21.7691	16.6416
M176T258_POS	L-Norleucine	14.5805	14.7471	14.464	16.1176	14.1984	15.0951	14.9012	14.7099	14.887	14.3853	15.8188	15.0868	14.508	14.2512	14.5922	14.4186	15.5951	14.8582	14.7313	14.6662	14.7419	14.3786	14.0701	15.1437	14.6718	14.1984	14.6439	14.5864	14.3581	15.0145	14.6662	14.8337	14.0362	13.9012	14.3581	14.6937	14.6718	15.0058	14.1596	14.8484	14.6773	13.7207	15.1236	14.1984	14.4512	14.726	14.4054	14.2586
M341T40_POS	1-Stearoyl-rac-glycerol	13.6096	12.6618	11.3443	12.0362	12.628	13.7731	11.6926	12.1	13.8435	17.8919	11.42	16.0743	13.7834	12.5507	12.4147	12.8258	12.5265	13.3987	12.2586	12.3443	11.4147	12.2167	12.8297	14.0102	12.5018	12.2674	14.8823	12.7099	12.9979	12.5722	13.3987	14.2586	10.4615	13.3581	12.6257	13.2183	13.7099	13.6883	12.6573	13.0851	12.6484	12.577	13.3304	13.6662	14.7366	12.2644	13.6773	13.0885
M114T321_POS	6-Aminocaproic acid	14.2949	14.6382	13.4512	14.8138	15.0145	15.5356	14.6096	16.0102	13.2659	13.7628	14.6154	13.9106	14.4318	13.2805	15.6745	14.3021	13.8337	12.4173	14.6495	14.9106	15.3819	15.3547	12.6861	14.7628	14.6382	14.365	14.9153	16.3904	14.4704	14.1517	13.4383	13.0137	13.5981	13.3853	12.3608	13.8533	13.6551	13.6096	13.8727	14.768	15.3478	12.7855	13.2674	16.1674	14.5142	12.4173	12.5675	14.2363
M161T296_2_NEG	D-Tagatose	17.6795	17.4568	15.2099	17.7433	14.1984	15.768	15.2251	18.6666	15.9635	16.8921	15.8361	15.4285	17.6428	17.0957	17.0561	15.9339	16.4608	15.4704	16.2512	14.6211	17.5611	13.5507	15.0319	17.2158	15.1115	15.0232	15.8846	17.4759	15.913	17.3758	15.2985	14.0014	16.4334	15.0659	14.4383	14.7936	18.0245	17.2371	15.0659	17.1558	15.3408	15.8846	17.5003	14.7471	16.7115	15.5834	15.412	14.3853
M146T38_POS	Acetylcholine	9.15987	11.6211	17.7437	10.0768	12.8098	11.6348	16.5582	16.4846	17.0083	16.9773	17.5576	13.6991	10.7142	16.5311	15.755	14.6154	16.3769	18.5789	10.7398	16.7792	16.917	18.2271	16.8211	12.2556	17.3654	16.1277	17.5189	17.3678	13.6551	14.7366	13.6211	15.7808	17.3961	18.0624	18.4564	12.9712	10.0498	13.8337	18.7629	11.5507	16.4624	15.1908	14.3718	12.944	12.4278	17.5213	17.0281	17.4087
M359T295_NEG	D-Fructose	11.9873	11.8994	12.9712	14.0951	11.5362	9.53916	12.5411	13.8238	11.7731	12.3247	11.5793	10.7649	13.9385	12.2198	12.8078	11.7099	11.9403	13.1596	10.8533	12.6165	12.4278	10.5699	12.1196	13.1768	12.5068	11.1293	9.94398	12.4331	12.0868	12.7013	12.42	9.80735	12.2137	9.5812	10.5314	11.2644	12.7731	13.7731	10.9218	12.5142	13.1131	10.7566	14.2288	9.81858	9.47978	11.7056	11.2703	10.3332
M157T177_NEG	Allantoin	17.6559	19.09	16.714	19.1972	18.9655	17.8666	16.2696	20.7146	20.2064	16.0701	17.018	15.2732	19.0705	17.5676	16.8698	16.1257	17.9895	15.1791	20.3969	16.9614	16.969	16.3003	18.0594	15.2251	18.1653	16.3769	14.4956	17.3302	18.3265	18.0728	16.0971	16.4071	19.4036	15.3127	14.3581	14.0014	17.7418	16.9981	14.6718	17.1871	16.318	13.3581	17.2818	17.3745	16.2493	18.1696	15.1946	14.0701
M275T440_POS	Ser-Lys	15.2913	11.9218	14.2213	12.3745	14.9522	12.6751	17.013	18.9966	15.5326	14.4576	13.9926	12.9106	13.0206	16.0232	13.7628	15.6068	15.2549	13.9293	14.4318	15.0058	14.1752	12.8455	13.9567	14.8533	16.2004	12.2107	13.7099	15.7885	14.0102	15.4767	13.2586	13.9658	18.0732	12.8037	12.8455	12.7078	12.3663	13.9837	14.8386	13.92	15.412	11.7228	13.5265	12.1131	12.7334	14.5018	14.1674	13.2718
M281T223_POS	Tyr-Val	12.3772	11.2819	12.158	13.3718	12.5289	11.6662	12.7228	12.5603	12.4793	15.2137	12.1228	1.59932	11.8057	12.4173	12.1131	11.2348	11.9106	13.6551	11.0901	11.4969	10.7482	1.33342	11.1611	11.7013	12.8337	10.7731	13.7313	11.744	11.0293	12.0498	12.2348	11.4094	10.9944	10.2992	13.3163	11.4818	11.6027	12.6027	12.2877	12.2137	12.7419	11.3387	10.4305	12.5093	12.3415	13.4893	10.7895	12.8238
M369T35_POS	Lathosterol	15.755	14.1437	14.5864	14.6718	14.7366	13.9837	14.5687	15.8509	16.3819	16.2382	15.4186	14.3092	14.0014	14.6883	15.2949	14.7099	14.92	12.5746	15.4054	13.6773	15.3819	13.8533	13.863	13.9106	16.3937	14.1357	11.2644	14.4318	14.1437	15.5597	14.6718	13.464	13.5981	12.8669	13.6883	12.6165	15.3198	14.9522	14.3373	13.1485	15.049	12.2378	13.4893	13.8727	11.6119	15.5111	15.8188	13.8337
M186T108_POS	N-Acetylmannosamine	12.1674	1.85599	11.1228	2.31615	13.2541	1.62761	13.8138	2.04614	12.4666	13.5981	11.7398	1.59932	1.82375	7.81378	13.8435	13.7628	12.8396	12.6416	1.9855	12.6348	7.88874	10.5793	1.45418	1.70487	14.3786	11.2167	0.887525	10.0901	1.52105	12.5957	1.67356	12.6004	11.5507	14.8582	15.3547	9.71253	8.02791	13.2819	12.697	1.70044	9.20701	1.11103	8.07682	10.5018	1.24489	14.6325	14.2061	12.8416
M104T293_POS	Choline	20.4411	20.6448	18.7741	20.2365	20.5005	20.6753	19.3658	20.3802	20.106	21.4891	19.0577	19.5575	19.4568	19.3396	21.8308	20.7172	19.2924	18.4383	19.4632	19.2295	19.6735	18.6284	20.7262	20.6989	17.868	18.9942	19.3239	19.6658	19.9027	19.103	19.3515	19.069	19.1783	19.1765	18.916	19.8333	19.938	19.5104	19.0646	19.769	18.9307	20.3164	18.9551	20.1988	19.749	19.2584	18.4193	18.5832
M193T164_NEG	D-galacturonic acid	14.8582	15.4925	15.1317	15.1317	15.6325	15.0405	15.7393	14.7731	15.7628	14.6773	15.6325	13.7731	14.1033	15.2175	15.5049	15.726	15.8213	15.4383	14.7987	15.6154	15.0701	15.0617	15.5627	14.7731	15.7936	15.5537	14.4576	14.0014	14.6325	15.2137	15.2099	16.1033	15.2877	15.8337	15.412	15.0447	14.906	15.6855	15.2732	15.0405	15.6154	15.4987	13.9748	14.5864	14.7153	15.5597	15.1635	15.8894
M115T55_NEG	Fumarate	15.5537	16.3269	16.7212	16.7794	14.9882	15.3163	16.9058	16.8561	16.0405	16.2004	16.3769	16.3408	15.7018	17.412	18.7102	15.5981	16.2061	15.8727	15.9339	15.2732	16.0638	16.6349	16.7418	15.6183	16.0297	15.2841	15.2877	16.3408	15.4831	15.4893	16.1155	14.6495	18.2179	15.2622	15.8846	16.8668	16.6572	18.2324	17.0073	17.963	16.5477	15.365	16.464	15.5537	16.0971	16.5173	17.1781	15.5507
M261T408_POS	Ile-Glu	15.887	15.7706	15.4186	15.9522	14.6325	15.9792	16.4464	15.0743	16.0806	18.4171	17.5175	17.5095	16.8744	15.8312	16.2567	18.6424	18.9159	15.8361	14.5447	16.4736	16.7905	17.4897	16.6204	16.2604	16.631	16.7981	17.0495	15.3581	15.1946	15.863	16.7626	16.1984	16.9976	17.0903	16.6473	16.4252	14.0102	15.5018	17.256	16.6421	16.185	16.1615	16.6898	18.2053	15.8582	16.938	15.2023	15.4383
M168T287_POS	2-Hydroxy-5-methoxybenzoic acid	10.9293	11.1737	11.446	2.31615	1.49057	10.7228	11.0362	7.27612	10.4409	12.5722	12.1228	12.0634	11.5068	12.2674	1.75275	1.72683	11.2761	10.3219	10.9873	11.2819	11.3826	10.3219	10.4305	12.1954	11.8918	11.7271	10.9873	10.3106	10.697	10.7895	11.4094	12.9819	2.04614	13.412	11.6926	12.3663	11.5555	10.4818	10.7398	11.8611	1.76553	11.3934	9.76487	12.6257	11.3772	10.3443	13.4767	12.0154
M147T292_POS	4-Hydroxycinnamic acid	13.5746	12.9125	13.7099	12.8937	13.5265	12.9385	14.0362	13.7936	13.5627	14.9522	14.5142	12.8118	13.5507	13.6439	13.7834	13.9385	13.5387	14.5326	12.6461	13.7628	13.7834	13.5864	13.4767	13.4383	14.0276	13.5507	14.4512	13.6883	13.8435	13.2167	13.4252	13.7731	11.2408	14.4767	14.2877	14.1437	11.7356	14.2061	13.9385	13.4893	13.5265	13.0851	13.3163	13.4893	13.8727	13.8037	13.7313	14.3373
M781T41_NEG	2-Oleoyl-1-palmitoyl-sn-glycero-3-phosphocholine(PC(16:0/18:1(9Z)))	13.3304	13.2805	11.6257	12.3526	13.1658	12.9855	11.3332	12.0498	11.0566	10.2288	10.0901	12.8746	13.1098	9.77808	11.8017	13.0481	12.92	11.8258	15.0447	11.6257	12.0396	7.56224	11.0084	13.5265	11.5362	11.1098	11.4919	11.2586	12.9784	10.7649	13.7834	11.3663	10.4305	9.87958	8.20945	12.0901	14.8386	12.9274	9.06609	13.203	12.7814	10.9218	11.9658	12.0701	11.9513	8.07682	9.63118	11.6883
M257T138_NEG	3-Methyluridine	12.7855	12.5934	13.1212	12.664	12.4538	12.577	13.8727	12.6027	13.0885	10.6707	14.9658	9.64386	11.3498	12.865	14.9567	14.0102	14.0868	12.8918	12.1861	12.7185	12.7228	13.0532	14.6211	12.1	14.3987	11.9403	11.7142	13.8727	12.2076	12.9458	13.2122	11.9694	14.183	12.5627	12.6684	12.7185	12.043	12.6573	12.7078	12.0498	12.1892	12.4173	11.5981	12.2819	12.2378	13.7834	11.1163	14.3233
M149T365_POS	Hydroxyacetone	14.3853	14.0617	14.1596	14.8287	13.8337	13.7313	14.2949	14.4448	14.0189	14.0362	14.7419	14.3304	14.4383	14.0617	14.5627	14.2877	14.0189	14.4252	14.0785	14.3853	14.5922	13.92	14.0617	14.2805	14.3443	14.3373	13.6662	14.2512	14.3092	14.0617	14.1437	14.183	13.863	14.1984	14.1674	14.365	13.7207	14.6325	14.2213	14.2732	14.4054	13.9476	14.1674	14.0617	14.2288	14.5204	14.3512	13.7834
M192T45_POS	L-Arabinose	11.8098	12.0934	10.8842	12.1196	11.8765	11.2046	11.42	13.2318	12.4717	9.99435	11.4868	11.4919	11.8138	11.4357	11.4041	10.6439	6.58045	11.3718	12.628	9.46761	11.5699	9.15482	10.9513	11.8956	12.3663	1.61353	7.77479	11.7566	11.1485	11.1293	11.2107	11.8178	13.0751	9.84235	9.8857	11.388	13.7313	11.8057	10.3554	11.3163	10.2992	8.58871	11.1163	10.6707	10.3332	9.54303	10.3663	10.9513
M157T202_POS	N2-Acetyl-L-ornithine	14.0532	11.5651	14.6883	13.5981	13.8727	11.0084	16.0971	14.2949	14.6773	10.7566	15.0362	11.7814	13.1969	15.4576	18.3509	15.8062	14.6718	15.2622	14.2805	16.1556	14.5864	18.065	14.1517	12.0566	16.4736	14.726	14.4383	16.2456	13.7936	16.4783	13.9012	10.0901	13.6991	16.1536	15.3752	11.4409	13.9293	15.392	14.5507	13.0413	14.5805	13.4252	13.3443	12.6027	13.464	15.4383	14.8337	13.1309
M210T211_NEG	Kynurenic acid	13.4252	15.4448	15.9476	13.6439	16.2232	16.2567	14.3581	13.6662	15.7445	14.4893	15.9658	14.5922	13.8435	14.1277	13.464	15.4219	14.3581	14.8775	14.0617	15.5537	14.9926	15.4186	15.4448	15.2805	13.9012	16.0319	13.9658	15.049	14.6828	15.2438	15.464	14.6883	16.2099	15.3987	14.6154	13.3987	13.3581	14.5018	15.2475	14.7471	16.008	15.2913	14.0276	15.4512	15.6096	16.4576	15.4318	16.4366
M345T433_POS	Pro-Tyr	14.4383	14.5507	17.8459	14.7936	17.8572	15.6354	17.3202	13.6883	15.3056	15.6523	13.8918	19.3893	17.6475	16.8	17.4113	14.508	14.1196	18.1309	14.2586	18.1218	18.8381	18.3525	14.2213	13.7099	15.9177	19.3111	18.2378	17.2289	16.4448	15.6354	18.9604	15.9431	15.4956	16.8315	17.1261	17.4383	14.7366	13.5507	17.2307	17.6419	17.857	18.2206	16.0909	15.8287	16.8743	17.4086	19.5377	14.6607
M137T36_NEG	4-Hydroxybenzoate	11.1485	11.2935	10.7731	12.1163	10.7313	10.6883	11.7099	10.7649	10.8765	10.1923	11.1611	6.6865	10.8376	9.62571	11.0084	11.1357	11.4094	10.7814	11.3387	10.8765	9.78627	10.5507	9.85953	11.5118	10.7228	10.8688	14.0532	10.3106	12.5093	9.93664	11.1611	11.5603	10.9944	11.5699	10.1548	11.5362	11.5746	10.8218	9.92035	10.6165	10.8533	10.6618	11.4868	10.4615	11.2877	10.9944	11.6484	11.1548
M130T387_NEG	N-Acetyl-L-alanine	16.2099	17.2598	14.8679	15.8312	16.8954	16.9155	16.508	13.7313	16.1791	16.4672	15.9703	16.2344	15.68	17.1711	16.7895	16.7638	16.4464	17.5689	15.906	15.6937	17.7827	16.6693	16.2194	17.4086	16.9449	15.8582	17.0567	15.6096	17.3713	16.4383	16.7128	15.2438	15.8263	16.6708	17.2293	17.2587	15.1946	16.6853	15.5204	16.1135	15.9748	18.1433	16.8991	17.0836	16.2326	15.1115	15.2622	16.2004
M320T252_NEG	O-Phosphotyrosine	12.7607	12.3581	12.9476	12.464	11.6211	13.0885	13.0172	12.4226	12.7271	13.6883	13.1389	12.7793	13.0172	12.4793	12.2497	12.8727	11.8376	12.9567	11.2467	12.4383	12.3554	11.7185	13.6551	12.3359	13.0984	12.4969	12.4589	13.2863	13.3021	12.7271	13.3853	13.3987	12.0934	13.4893	13.5265	13.3163	10.6073	13.1453	13.3443	12.7916	12.8994	12.92	13.3581	13.2076	12.7035	13.1611	12.8956	12.1098
M241T44_NEG	Pentadecanoic Acid	14.5805	14.3512	14.2732	14.508	14.1752	14.2949	15.2769	14.5387	14.8775	15.4252	13.5387	13.3718	14.0785	13.4383	14.6039	14.7366	15.1155	12.6528	14.7046	14.9613	14.8727	12.9784	12.9586	13.9658	14.183	14.3092	13.464	13.8337	13.8533	13.0464	14.392	14.7628	13.9385	13.7524	14.2586	14.0362	13.9293	13.5265	13.3304	13.9567	15.0189	13.2303	13.0327	13.1115	13.2732	14.2586	13.1596	13.203
M555T46_NEG	alpha-Linolenic acid	12.7607	10.1923	11.4252	12.1098	11.2167	10.8842	10.4094	12.6371	11.1674	7.97728	10.3443	9.24555	10.4512	9.01681	8.79442	10.6618	10.6707	8.79766	12.0293	11.0224	8.07146	9.67772	10.388	9.90388	10.1033	11.5651	8.62936	9.85331	12.6662	10.0224	9.55267	11.8688	11.9873	6.96578	6.12102	9.19967	12.2674	10.1163	8.97728	11.0084	12.1389	10.0901	10.8765	10.1163	9.15987	7.98868	8.12412	8.13443
M225T365_POS	6-Benzylaminopurine	14.6991	16.0868	11.8416	15.3581	14.0014	14.4576	11.9293	12.9366	12.7773	12.1737	11.3772	13.5387	14.7419	11.7524	13.5627	12.3554	12.7855	12.6551	15.8484	12.2674	11.8178	9.92184	11.9801	14.6495	12.1768	11.2703	12.8357	12.3304	13.0532	12.4147	13.863	12.7035	14.0785	10.1421	7.69349	12.9712	16.0992	13.6991	10.0362	13.1908	12.4868	12.4147	14.2512	13.6662	13.1877	12.8455	10.8842	12.7035
M159T114_NEG	3-Hexanone	11.8178	12.4094	13.8435	12.7142	12.1984	12.3276	12.9144	12.944	13.8918	13.0447	12.7936	13.6211	12.0768	9.64926	14.4318	12.0802	11.4564	11.8688	13.5018	12.9012	10.388	11.9658	12.7078	12.4868	11.8994	11.6119	11.5555	11.3772	12.5043	11.9801	13.1049	13.8533	10.8057	13.9658	11.8178	13.0102	10.4615	12.3078	12.2963	12.3663	12.1325	10.4818	13.06	11.7185	13.412	12.0154	12.8435	10.4512
M187T45_NEG	3-Hydroxycapric acid	12.1163	13.2848	12.863	13.2877	13.2586	13.1938	12.9476	12.043	13.3987	12.7731	12.1098	10.9218	11.9658	12.5118	14.3512	12.1389	11.5746	11.8494	12.183	12.4226	12.9163	12.7419	13.7936	12.3021	12.5142	11.1923	11.9658	12.0532	12.7997	12.1984	12.0532	11.8918	12.7649	13.2497	12.0802	12.5265	12.2438	12.6303	12.8474	12.3387	12.8337	10.8918	12.6416	11.584	12.1984	13.0049	13.8037	11.3163
M149T41_NEG	3-Hydroxymandelic acid	11.8956	14.6096	13.8138	15.691	13.2076	14.1437	12.8669	14.0868	14.6211	13.6096	12.7793	14.0276	13.6211	15.2137	14.3233	13.1938	12.4944	13.5864	13.8533	13.7628	14.3304	14.7207	14.4576	13.92	13.8918	13.6883	13.2877	14.4704	12.2992	14.8037	12.7834	11.8297	14.5567	13.2497	13.0345	13.7731	12.5459	12.0014	12.3663	13.5018	11.7185	10.6528	13.1228	13.1784	11.2467	11.0634	10.42	10.388
M182T332_POS	Pargyline	16.0785	15.6937	14.5981	14.8533	13.0413	16.0889	15.0743	15.9948	13.2482	14.1196	15.5537	15.5567	17.1806	15.0102	14.8484	15.5864	15.0617	13.7731	16.9656	14.8965	14.3786	12.8611	15.2985	16.2475	14.8386	14.8037	13.412	13.9106	15.435	16.4831	15.5834	15.0362	13.0885	14.2288	13.8037	15.3373	17.2284	15.9792	13.9476	15.7885	14.6325	14.5627	17.2411	15.3373	15.1437	13.2497	13.6883	15.5142
M173T307_NEG	Dihydrouracil	19.7139	20.5634	16.1357	20.1075	17.9349	18.7673	15.3684	15.9431	15.6883	17.7081	15.7808	18.4213	19.467	16.4783	13.2586	16.1074	16.5746	17.2935	19.5718	16.6981	16.1337	14.8088	16.068	19.2169	15.7471	15.6991	17.6127	17.0554	17.7799	16.7607	18.1688	16.8494	15.7885	15.6855	15.1908	18.0635	18.3312	17.9606	15.3718	18.1661	16.5849	17.9752	18.9333	18.249	18.4878	15.5922	16.2985	16.7174
M168T371_POS	Imidazoleacetic acid	13.92	13.1923	10.8297	15.4893	15.1437	14.4448	13.5265	11.6707	11.0566	13.3581	11.6795	10.9586	15.2805	14.3443	14.2438	13.7731	14.5864	14.6828	16.8175	13.9293	13.9926	14.2288	14.4831	14.6325	13.4512	14.6718	15.9177	12.5911	14.1437	16.2787	15.3269	14.8435	13.412	14.4318	13.5746	15.5537	14.9703	15.2841	13.3021	14.3304	14.1033	14.2512	12.9144	14.7987	15.1196	13.2877	12.769	15.7366
M206T364_POS	Xanthurenic acid	11.3163	11.2228	10.7566	12.7398	11.6303	10.388	10.9873	10.8455	10.7228	11.9031	13.3718	11.3163	10.5118	10.4409	13.6991	12.9144	12.2848	12.6142	11.5699	9.27612	11.0014	10.1674	10.2644	10.6073	9.90539	10.3772	10.388	10.5699	12.6371	10.973	11.1163	11.1611	11.4717	10.8994	11.1098	12.2644	11.3608	11.1861	12.9144	11.6303	10.2167	11.5068	11.1033	10.9873	11.3106	12.2288	11.6573	10.1923
M110T400_POS	Imidazole	18.0623	18.4425	18.9155	18.3913	18.7166	19.2587	19.0073	17.2015	18.978	17.8888	18.3158	19.1216	18.0476	17.4159	19.0426	18.7797	18.8605	19.6612	16.8555	19.0074	18.8462	19.2111	19.0341	19.2599	18.253	17.8881	17.5677	18.8006	19.007	18.9486	18.0493	18.756	15.0701	18.4138	18.4286	19.6025	15.8238	18.92	17.5886	18.8904	18.1194	17.5388	18.6671	19.215	19.2111	18.9995	18.3109	19.254
M272T425_POS	Lys-Ser	13.8727	14.2288	16.093	13.6096	15.0785	14.8337	14.2438	13.5265	15.1236	10.9293	14.1517	12.973	13.4383	14.8775	15.2732	13.9385	14.9837	14.5805	14.2288	14.7099	14.8965	15.2251	15.5417	14.464	14.8823	14.8918	15.3684	14.9748	15.0701	14.7987	15.3954	12.4173	15.0447	14.0189	14.2288	15.2475	14.0447	14.6828	14.8965	14.1357	15.2175	15.913	13.8533	14.3581	15.6828	14.5265	12.2848	15.0014
M372T45_1_POS	Tamoxifen	9.37938	11.4147	8.94544	2.31615	11.9256	1.62761	10.6618	10.6795	11.1984	12.5142	10.2761	1.59932	8.12928	10.2992	10.388	10.6707	10.1033	9.66711	10.8057	10.7228	9.43879	6.89482	10.9144	9.59246	9.44708	10.0768	9.46352	9.80574	10.8376	9.93517	10.2527	7.08746	12.2348	12.1261	9.33092	9.75154	10.3663	12.4512	11.2586	9.19722	9.96	11.6528	8.633	11.2992	8.9629	10.42	8.78136	9.99435
M263T28_NEG	Thymidine	10.2644	10.8138	9.0634	9.87036	8.78136	7.84549	7.89482	11.8337	9.67772	1.25096	10.5981	10.1799	10.9586	12.4717	11.3276	9.13186	6.88264	6.53916	8.02237	9.49785	10.7566	6.70044	8.02237	10.3219	9.70908	8.3837	0.887525	8.55842	10.7731	8.2384	1.67356	8.09276	14.3786	8.53138	10.8057	6.46107	7.9542	8.9542	11.0014	11.2586	9.27146	1.11103	9.63118	8.85487	6.31107	11.388	9.40939	10.2877
M219T79_NEG	DL-Vanillylmandelic acid	15.968	11.9069	13.0379	14.0785	14.7046	14.7207	13.8238	13.0498	13.1768	15.3198	13.5265	14.1115	11.1799	13.9385	13.1098	13.0951	14.3021	12.5934	12.4589	13.863	13.7731	11.8376	13.2877	13.9837	12.6684	12.8218	13.9837	14.9339	14.3718	13.4893	15.6183	13.5864	13.0851	13.7524	12.2497	15.2549	10.8688	14.4512	13.0049	13.7936	13.8823	15.4512	14.4448	14.3987	13.9385	12.9012	12.3526	13.464
M115T367_NEG	Maleic acid	18.3266	18.4616	19.1495	17.5133	18.6292	19.1762	18.4454	16.7124	18.1931	18.8396	19.3873	18.3877	18.5022	18.7915	19.1835	18.5115	19.1911	19.3999	18.3606	19.1328	18.3359	19.2755	19.0558	19.0399	18.9886	18.9973	19.3519	18.7756	19.08	17.8917	18.906	19.1312	16.9262	19.3373	19.1755	19.2243	17.5675	18.1968	19.3306	18.7288	18.8212	19.334	18.6529	19.5306	18.9304	18.6425	19.2436	19.2436
M233T407_NEG	Acetylglycine	15.0145	14.6937	14.7471	13.6991	16.1694	14.6991	15.9454	15.6467	15.9792	18.1102	15.9153	15.959	15.7018	16.5417	13.5018	15.4893	15.365	17.7666	13.0515	15.641	15.0951	14.464	14.5922	14.5265	17.1129	14.508	16.6367	15.2288	15.7287	16.3074	13.7207	15.9036	16.7412	16.8218	17.2814	15.641	13.4383	15.6579	16.2895	15.9725	15.726	15.1317	15.2877	15.0189	15.8088	16.7237	16.0532	16.6389
M244T203_POS	1,7-Dimethylxanthine	11.5555	1.85599	11.5068	12.0327	6.65821	1.62761	12.043	2.04614	14.7153	11.5362	12.0154	1.59932	1.82375	13.5507	11.2703	13.0984	7.74819	11.0154	1.9855	14.1033	11.2167	9.24317	13.1453	10.5603	11.2819	13.7313	0.887525	9.75989	1.52105	9.56986	1.67356	1.63691	2.04614	12.8842	10.5699	1.40054	2.30451	11.2467	10.7142	1.70044	9.72792	1.11103	10.1799	1.33342	9.76984	11.4409	1.22651	10.0901
M303T471_POS	Lys-Asp	12.4486	12.158	12.158	11.6618	11.6795	11.5934	12.2556	12.0189	12.7121	12.6484	11.4252	12.4067	12.2615	11.4767	11.584	12.1066	12.3961	1.18269	10.3987	12.3636	11.7398	8.64024	9.79604	12.0566	12.5651	10.5793	11.9256	12.2137	10.9944	12.0258	6.78136	10.8138	11.9908	11.0154	11.7013	7.43463	10.0498	12.7628	11.6165	12.3718	1.76553	11.2935	12.446	11.6528	10.8297	12.8455	12.1611	11.1799
M228T252_NEG	Phenylpropionylglycine	14.2438	14.412	14.2949	14.0447	15.0617	13.6883	14.2586	14.2805	14.9792	14.5922	13.8533	13.7099	14.3163	13.9926	14.2949	14.4186	13.3853	14.5447	11.9622	14.2586	14.3512	13.1147	13.8037	14.508	14.6268	14.9012	14.0362	14.0617	14.4252	14.5204	14.2438	14.8088	15.4987	14.5142	14.4512	14.1277	13.3987	14.3373	14.0532	14.4383	13.8533	13.9012	13.6773	13.6325	13.9012	14.1674	13.8533	14.3163
M134T334_POS	Methyl acetoacetate	16.8189	15.0785	13.5142	15.8751	13.92	14.6662	15.0659	14.768	12.1674	14.2877	14.4767	14.997	14.9658	14.5627	14.9339	15.5834	13.2541	13.9385	14.5326	13.8337	14.5922	15.1397	14.8435	14.9792	13.2834	14.5687	13.9476	14.7207	14.7046	14.5018	15.183	14.8386	14.4318	14.3373	13.6991	15.0102	15.7073	14.8386	14.183	15.4987	13.3443	14.4956	14.6828	14.1517	13.5387	13.06	13.9567	14.0189
M159T273_POS	DL-Norvaline	11.9256	13.2527	11.9801	13.8823	10.9513	13.3443	11.5934	10.973	11.1611	12.1421	11.9218	12.3304	15.2769	12.0049	11.6883	11.0293	11.043	11.4868	12.06	14.0785	11.7099	12.9458	11.6795	13.0885	12.7752	11.3718	12.0396	11.6707	12.06	12.2408	11.8416	13.3163	9.98014	11.8057	11.1228	12.9748	13.7207	11.8533	9.95565	13.464	12.0868	8.15482	13.7419	11.9944	12.1737	10.8138	12.7711	11.973
M232T202_POS	Lys-Cys	16.0383	15.2099	13.0735	16.5111	14.3304	13.8337	14.2213	11.2935	14.2586	16.6534	13.0668	13.4512	15.2512	14.1517	16.8179	16.3819	15.9859	17.5449	13.7313	13.9926	14.2137	8.79442	9.71425	15.5018	14.4767	13.0951	15.1596	14.3163	14.0362	15.6883	12.9163	14.0276	12.4589	15.68	15.5627	15.0232	14.5567	15.1317	13.0549	15.0826	13.9293	15.0868	15.4318	13.7731	16.2493	15.0868	16.0575	14.4512
M669T252_NEG	Rutin	12.5289	10.9944	13.1908	11.4305	9.04439	12.6904	13.3853	12.1098	11.9908	12.6839	13.3581	11.5699	11.5411	12.0668	12.2318	13.1131	12.4512	11.5603	10.9144	12.6861	12.2046	10.944	13.3718	11.5216	13.3021	13.1066	10.5603	12.6839	12.6325	12.0049	13.0276	13.0566	2.04614	13.2877	12.9274	12.9908	2.30451	12.4147	13.1016	12.2527	13.1954	12.8118	12.9293	12.6751	11.7185	11.7855	12.2467	11.584
M260T520_POS	Lys-Leu	16.6805	16.7313	17.808	16.2382	16.4972	16.6206	17.1247	15.7757	16.5537	18.1863	18.5562	18.0921	16.2118	16.9574	16.3356	16.8101	16.3408	16.9773	17.2888	18.3817	18.2462	17.8368	17.5128	16.8061	18.1676	17.159	17.2523	16.685	17.249	18.3677	15.9882	18.1353	16.6425	18.19	18.4085	17.3665	16.3564	18.0869	18.0193	18.3297	16.7322	17.1026	16.6262	18.6406	17.3664	17.8404	18.0137	19.0109
M191T45_POS	Quinaldic acid	15.0362	15.4862	13.6883	15.5265	15.0701	14.5507	14.6551	16.311	15.7731	13.4767	14.5326	14.8533	15.3056	14.6773	14.7419	13.863	11.4305	14.9385	15.977	13.0396	14.9567	12.9125	14.392	15.0743	15.7783	11.1485	11.8337	15.0276	14.4383	14.5746	14.6211	15.1556	16.4318	13.3581	13.0918	14.8918	17.0358	15.1984	13.8138	14.768	13.5746	12.1799	14.6662	14.1517	13.7936	13.2718	13.6773	14.3021
M294T424_POS	Ile-Tyr	17.3065	15.9246	13.8533	17.4825	14.8188	14.2949	15.049	14.9246	14.8435	17.5659	14.6211	15.9545	16.2061	14.1908	16.8959	15.9476	15.6068	16.7653	15.2175	14.3021	14.6607	12.8078	14.1752	16.3339	15.1033	13.7834	15.0319	15.2438	14.2512	16.1674	14.3163	15.3092	13.2877	15.1236	15.4054	15.8263	15.6718	15.5922	13.9748	15.365	14.3581	15.2137	16.1694	14.1984	16.711	14.906	15.5716	15.6068
M343T357_POS	Pro-Trp	10.8688	9.68299	9.55267	8.9542	11.0835	1.62761	10.7056	12.4278	11.8297	11.2761	9.49386	1.59932	9.02791	8.55842	10.7142	12.1421	10.388	6.72792	9.83447	10.4409	1.64616	1.33342	1.45418	10.4305	10.7977	7.76155	7.2854	11.6439	6.60288	8.20457	1.67356	1.63691	13.1049	1.18269	0.956057	1.40054	12.1674	11.8765	6.76818	1.70044	1.76553	1.11103	1.67807	8.40939	8.47168	11.42	10.8057	10.3987
M175T281_POS	Gly-Val	13.8435	12.42	13.1131	13.7313	14.0617	12.9125	13.7834	13.5142	13.7524	15.448	14.3304	12.8572	13.3443	13.2122	13.1908	12.2046	13.4767	15.3339	13.3853	13.3443	12.9311	13.4767	13.0768	13.5627	14.1437	13.7419	14.0276	12.4615	14.4054	13.6439	13.1341	13.3581	15.5597	14.1437	14.5922	13.3021	13.9293	12.5265	13.8435	13.0967	14.183	12.6883	13.4767	12.5411	12.8861	14.2512	12.9944	13.9385
M342T214_POS	Ile-Phe	14.4576	14.6268	14.5265	15.0575	14.3581	14.2512	14.6039	14.6551	14.5627	13.8533	14.4186	14.0868	14.6211	14.7207	14.4512	14.4448	14.5326	14.2213	14.0362	14.2586	14.2659	14.0785	14.2288	14.0951	14.2061	14.464	13.4252	15.0951	14.2137	14.5265	14.5018	14.4831	14.6096	13.9385	14.1674	14.2512	13.6991	14.4576	14.5687	14.6551	14.6439	14.3021	14.3233	14.1437	13.8238	14.8337	14.412	13.92
M342T410_POS	Ser-Gly	14.0532	12.4067	12.3907	14.0014	12.7056	12.2761	14.3163	16.9951	13.8037	14.9703	16.4972	11.8258	12.0901	15.2175	7.71425	14.4512	13.9476	14.2586	10.1923	12.8514	12.8842	14.8533	13.3443	13.1596	12.0258	12.8357	14.5204	14.6154	13.0901	13.7207	12.0566	13.1147	14.9431	13.8918	14.1196	13.5507	12.7121	13.4252	14.2949	13.2318	10.7895	12.8098	13.1	13.2776	13.1517	13.6991	13.7628	14.2805
M263T222_POS	Phe-Asp	15.0868	16.0014	15.7099	14.1752	17.2947	16.0532	16.2586	11.9837	15.7987	15.0276	15.6579	15.1752	13.9106	14.9703	14.9153	16.4815	16.4528	15.6964	14.0102	15.9223	15.2061	15.2512	16.9677	15.9613	16.6676	15.734	15.1674	15.0145	17.1555	15.68	16.6114	15.0232	12.6004	15.8727	15.726	17.3386	13.9012	15.2586	15.726	15.8062	15.9567	16.7026	14.7419	17.0315	16.5995	15.8894	14.768	17.1352
M309T452_POS	Phe-Val	17.4159	17.2867	16.2967	19.3395	15.1674	15.24	15.5204	15.8386	16.0596	18.8069	15.9408	16.2382	15.9567	15.8037	21.134	17.0415	16.1135	19.4404	16.6109	17.31	16.1337	14.0617	16.525	17.49	15.9904	14.5567	15.3339	16.1674	13.9106	17.1347	15.601	15.9815	14.9431	16.7455	17.7578	16.7162	15.8386	16.6739	15.5018	16.601	16.5387	17.4087	17.8624	15.5417	17.6211	16.7737	17.4384	16.5716
M542T161_POS	Ile-Met	14.8679	15.2985	16.5417	15.3056	9.59246	14.7987	16.7065	19.5152	13.9012	15.0276	17.6666	14.8138	14.4576	16.0276	16.5387	16.2622	17.6533	14.392	15.7783	15.9613	15.1908	15.7419	16.5567	16.9373	13.9012	16.2456	0.887525	15.183	15.5417	12.6096	14.8918	15.846	11.3387	16.0889	16.4956	14.7524	14.6828	15.0826	16.0575	14.9339	14.508	14.6551	16.0575	11.0224	1.24489	1.51602	14.464	14.4383
M201T326_POS	Ile-Ser	16.8596	16.5372	17.8099	16.8406	17.348	16.5537	16.456	15.5981	14.7731	16.69	17.9292	16.6978	15.9476	18.3698	15.0058	16.5311	16.8169	15.9792	17.2888	17.3796	17.5639	16.2787	18.1708	17.1034	15.3581	18.1997	17.1012	16.9363	16.5864	18.6683	16.6862	17.5779	14.3233	16.5356	18.7112	17.0704	15.977	17.7316	16.6629	16.9463	17.2727	16.2042	16.9786	16.5687	16.8497	18.0639	17.1029	17.146
M719T50_POS	1-Palmitoyl-2-oleoyl-sn-glycero-3-phosphoethanolamine	12.4094	12.2198	13.4252	2.31615	1.49057	1.62761	14.0189	9.96434	16.1655	17.0722	11.1293	15.2363	14.3987	12.8956	13.7419	13.7936	13.7207	10.0084	7.60733	14.5018	14.4704	11.7271	13.7419	14.2363	13.6439	13.9926	8.75822	13.7099	1.52105	12.8297	14.3443	15.4736	10.2408	12.4793	17.1612	16.1357	8.9571	13.2877	14.3786	9.27612	14.8386	14.1437	1.67807	10.388	1.24489	10.7056	14.0951	12.6073
M298T237_POS	His-Thr	6.52513	1.85599	13.8435	2.31615	13.4893	12.2228	10.9069	9.06878	12.7142	12.7566	12.9366	11.6751	12.5911	13.2363	11.2348	11.1611	13.3163	14.3304	8.21917	12.8514	12.6188	14.0276	13.4893	1.70487	11.3332	13.4383	14.2805	13.6096	14.0447	13.9926	14.2363	12.2644	7.03342	12.7056	13.1501	13.0583	2.30451	1.70044	14.0785	12.1098	14.0276	12.7956	20.4847	12.6073	12.2761	10.4512	14.2137	13.8918
M315T329_POS	Lys-Trp	8.49586	1.85599	9.65821	2.31615	8.24317	1.62761	11.4615	7.21917	11.0498	9.37287	10.9944	1.59932	1.82375	6.76818	1.75275	9.79928	10.42	7.39232	9.71081	8.65105	1.64616	1.33342	1.45418	6.93074	8.76487	1.61353	0.887525	10.1293	1.52105	9.53528	1.67356	1.63691	11.9256	6.24031	6.12722	1.40054	8.53528	9.80413	9.24317	1.70044	1.76553	1.11103	1.67807	1.33342	1.24489	10.8611	9.44087	10.5603
M213T44_NEG	Tridecanoic acid (Tridecylic acid)	11.8416	12.0327	12.4094	12.5531	11.9144	11.5265	13.0802	11.7482	12.3471	12.7313	11.3987	11.2408	11.7356	11.0967	12.5651	11.6303	12.3163	10.8842	12.1228	12.1861	12.1131	10.8994	10.8688	11.5981	12.0735	11.6839	10.7482	11.4409	11.6119	10.6165	11.5651	12.4767	11.5216	11.8994	11.1163	11.8098	11.4305	11.5314	11.1923	11.6073	12.7056	10.9366	11.2107	10.5699	11.0566	12.0327	11.3826	10.8218
M405T395_POS	Pro-Ser	21.6597	21.1443	19.711	21.0613	20.0368	21.0672	20.7647	21.1022	20.9679	20.4699	20.7325	21.3103	21.9192	21.5858	21.5093	21.1607	20.5786	20.5669	20.3819	20.4327	21.1995	20.0431	20.3736	21.1451	20.7219	20.0309	20.8199	21.1934	21.4601	20.4336	19.9856	21.2209	20.0468	20.5376	20.9444	21.5894	20.9955	22.2002	20.7497	21.8575	20.7957	20.9817	22.3713	21.4193	21.9862	21.9594	20.3834	20.2009
M246T519_POS	Lys-Val	19.3744	20.5798	20.7197	18.6745	21.3036	20.9897	21.757	18.2805	20.6193	21.5263	21.4378	21.0752	19.9102	20.8212	21.6661	21.3768	22.8819	21.4798	19.726	21.7014	21.8275	22.5979	21.3758	20.3384	21.0123	21.2811	21.9857	20.8501	21.3574	20.6384	21.5373	20.8498	19.6008	21.5333	21.5096	22.0923	18.9072	20.6857	21.5455	21.0005	20.9605	22.0604	19.8771	21.7993	20.4391	21.5338	20.5478	21.6209
M261T191_NEG	Stavudine	12.6773	13.8823	11.5018	12.7936	11.9513	12.5018	10.6439	10.5981	11.8994	12.0566	10.7482	7.98299	11.6484	11.8178	10.4094	10.0224	12.0327	11.9293	12.6948	11.4409	11.5068	12.6707	11.388	12.2906	11.7731	11.0293	11.6751	12.4615	12.4969	12.2527	10.9801	12.0049	11.8918	11.9403	12.9181	12.06	12.3443	12.5579	11.4094	12.5265	10.8994	11.9403	12.1923	12.4435	12.1954	11.9403	12.1163	12.4969
M259T238_POS	Acadesine (Drug)	12.3332	12.9766	11.973	10.697	12.8572	12.4383	12.3219	11.1984	11.0224	12.3526	12.9181	11.8017	11.3387	12.0189	12.8057	12.7649	12.5018	11.9873	12.1892	12.5934	11.8803	11.4409	12.1706	13.3163	12.3853	11.9873	12.158	12.7793	11.7855	12.0634	12.0327	13.2688	11.3219	12.6004	13.2015	13.7731	11.2644	13.1674	11.6883	11.8416	12.0532	11.5362	11.4305	13.0718	11.7731	11.3608	12.3498	12.7586
M197T245_POS	Agmatine	12.9908	13.2061	15.3786	13.0951	12.2935	12.2674	15.3304	11.7524	14.4956	11.6211	15.9408	10.5507	10.8455	12.4843	14.3092	15.6495	13.7731	12.4717	12.2198	14.6439	14.9567	12.9586	13.5507	12.7875	15.3408	13.464	10.7731	14.6662	12.2198	11.4357	11.8572	12.944	11.1923	14.6607	16.2382	12.4409	12.4793	12.6506	15.906	12.6595	12.7875	8.56605	11.888	13.6662	13.5265	16.1236	16.183	14.1115
M103T188_NEG	Acetaldehyde	19.3755	19.9656	19.8801	19.3701	20.1303	19.6941	18.6756	19.5992	19.2071	19.9428	19.1527	18.8182	20.0299	19.1445	19.0058	19.2228	19.3736	19.6543	19.7523	19.6793	19.5468	19.7784	19.9164	19.8122	19.3234	19.2193	19.4826	19.1727	19.5959	20.2569	18.8665	19.9181	18.4024	19.8748	18.4062	19.1716	19.0646	19.0404	19.8574	20.125	19.869	19.2815	19.5929	20.1277	19.65	19.4348	19.3291	19.6856
M286T164_POS	Gly-Phe	11.8572	12.2935	13.2438	11.0967	12.3554	12.6817	11.8178	11.584	13.2303	12.577	15.2622	7.63662	11.2107	10.3772	12.0835	11.7142	12.6551	11.4252	14.8918	11.6751	13.3581	10.6439	10.6348	9.85953	11.6119	12.0868	10.8533	11.388	12.0634	14.8088	12.3443	11.0293	13.2512	10.1674	11.2348	10.9218	11.6528	14.8484	10.4919	10.9658	13.6662	10.9144	10.1548	11.3608	10.4818	13.9926	10.1293	12.0362
M239T295_POS	Tyr-Gly	10.8057	9.66888	10.7313	11.0498	9.75489	5.78921	1.73118	13.9658	10.7056	11.7977	10.7731	7.40088	10.4305	10.6165	11.1674	11.0014	10.8842	9.99435	11.3443	11.3608	11.5314	8.633	9.10591	9.39874	10.3554	10.5216	10.3219	11.4094	9.51964	11.0362	1.67356	8.73471	10.6073	11.1984	10.9658	8.72792	10.7398	9.79116	11.3219	9.2503	1.76553	8.79116	12.3608	7.76818	8.71425	9.27845	10.3106	9.7039
M269T399_POS	Ile-Ala	14.0868	13.0014	12.4691	14.3021	12.8078	13.3718	13.2303	13.5864	13.9385	10.7482	13.5864	13.7207	14.4956	13.3581	12.7834	14.4318	12.6211	12.5603	12.7895	13.4383	13.863	11.9766	13.2703	14.0701	12.1984	14.0276	12.043	13.7731	13.0464	12.2819	12.6142	12.6861	13.464	12.9658	12.6948	13.0617	12.5241	13.6551	13.2512	14.2877	12.5265	12.3276	14.0447	14.1033	14.2288	13.2834	13.1706	11.3934
M137T43_POS	2(1H)-Pyridinone	12.4843	14.3512	12.446	14.8823	15.1477	14.6211	13.0396	14.9567	15.601	12.3359	13.6662	13.8918	15.4704	14.7046	13.8918	13.6773	12.3934	12.7834	15.0362	13.2152	12.9513	13.5981	14.0785	14.9926	12.4993	12.2674	14.5981	15.1397	14.0868	16.2023	13.4383	14.2732	16.2805	13.5981	14.0102	13.7628	14.7576	16.2586	13.3021	14.8484	12.9926	13.5627	16.1337	14.906	14.4252	14.2732	13.6551	13.0498
M282T268_NEG	3'-O-Methylinosine	14.726	14.1437	14.8138	14.1357	14.9792	14.9246	15.0405	13.6551	14.4512	14.6607	15.4318	14.9658	15.2288	15.0189	13.464	14.9837	15.3684	16.068	13.3987	14.5142	15.4285	15.3512	15.1477	14.8679	15.508	14.5447	15.1791	14.3718	14.4252	14.6439	14.0785	15.3987	13.4383	15.9815	15.3408	14.8188	13.8533	14.9882	14.7885	14.2732	14.0532	15.2549	15.1397	15.6154	16.6161	13.8435	14.6325	16.0701
M198T42_POS	9-Decen-1-ol	10.7977	11.6165	10.2992	9.43879	11.744	10.1293	10.0634	11.4717	12.1984	8.633	9.93221	8.7211	8.60363	10.1163	10.2167	9.78136	9.67419	9.36413	11.4564	8.64024	10.6439	10.4717	9.17243	8.81698	10.1033	9.26679	7.82655	8.53916	11.3387	9.94837	10.0768	9.80574	9.55267	8.59246	8.35315	8.61102	10.5314	9.21917	8.73132	9.1472	10.1674	9.06609	9.18735	9.16742	7.82655	10.8842	8.43463	8.84235
M326T41_POS	2,6-Dihydroxybenzoic acid	14.0532	14.8287	15.3021	13.6439	17.4353	14.4054	15.3478	9.10852	16.1176	1.25096	15.0102	1.59932	14.1357	14.4186	15.0532	17.2234	14.7783	15.1556	1.9855	14.5447	14.0362	13.8435	15.435	1.70487	15.1556	12.8803	11.9144	14.1196	1.52105	15.8088	14.0362	1.63691	14.2288	13.8037	14.3373	14.5922	18.6826	16.3003	15.5657	14.5326	14.5265	14.1908	1.67807	13.031	14.4704	16.6082	15.5049	15.3163
M148T322_POS	4-Pyridoxic acid	18.67	18.2572	17.9381	18.0816	18.4081	17.5417	18.2421	19.2092	18.1785	17.5365	18.5281	17.4178	18.227	17.3846	17.722	18.7542	18.173	17.5752	18.5007	17.6835	18.0544	16.2042	17.3016	18.1622	18.4601	17.4541	16.904	17.746	18.4023	17.7802	17.8619	18.0138	17.7292	17.2861	16.8049	17.7722	18.7526	18.516	17.5006	18.2252	17.8373	16.4137	17.7631	17.7052	17.7954	18.1652	17.4059	17.994
M270T44_POS	Tyr-Ala	12.5746	12.5314	10.3443	10.5018	13.2228	12.9385	11.7855	14.1517	14.0362	10.7731	12.7013	12.0084	13.2586	12.9604	13.26	11.4305	10.8297	9.36851	13.7936	10.5411	11.2348	12.5627	12.3718	13.6773	12.06	9.30834	10.7228	12.1923	11.8688	13.0032	11.697	7.92481	15.2696	6.51885	9.81858	10.0084	14.0014	13.4383	11.1923	12.5934	9.15482	8.61102	13.2122	11.9106	6.49665	12.5167	9.99435	12.1196
M104T125_POS	L-2-Aminobutyric acid	13.06	11.5793	8.00562	12.8435	7.36632	11.1421	11.3163	11.8494	11.1357	10.6883	11.5934	9.17243	12.1033	11.8842	12.6707	12.1706	11.388	11.8098	11.1098	10.4717	10.6528	11.2228	11.4615	12.0934	11.6528	11.1674	11.6573	11.9476	11.2288	11.7607	10.6618	10.388	13.5142	10.8297	11.6073	10.6707	11.865	12.1674	10.5411	12.5314	10.5507	12.7916	11.8416	11.0498	10.8994	11.5216	6.79442	11.0293
M211T256_POS	Caprylic acid	12.6211	12.5887	12.4409	13.5265	12.3961	11.7773	12.6484	13.0651	13.2512	12.9873	12.9069	12.0735	12.7334	12.3799	12.1033	12.7895	12.7035	12.9801	12.6883	12.7164	13.0049	12.0668	11.7773	12.4357	13.0154	12.5627	13.1082	12.7607	13.2076	13.06	12.6416	12.9712	11.6751	11.9944	12.2137	12.8297	12.2497	13.1721	12.5216	12.5934	12.2848	11.7142	12.0119	12.7855	13.1049	12.5627	12.605	12.7834
M335T430_POS	Nicotinamide ribotide	13.7936	13.9476	13.863	12.6795	14.5326	14.7471	14.3092	12.1737	14.6211	16.1053	15.8238	14.4704	13.9837	14.8188	14.9567	14.5507	15.7602	16.1596	13.06	15.3786	14.7207	15.4862	14.4512	14.5507	14.6937	14.6662	16.3735	14.1357	15.4087	14.1357	15.5746	14.5981	13.4767	16.1176	16.0826	14.7419	12.4919	14.4448	15.846	14.0785	13.6551	15.183	14.2213	15.5864	15.2023	14.9567	16.2194	16.3286
M328T214_POS	Phe-Tyr	17.3715	17.3042	17.7383	18.1084	16.825	17.2841	17.3425	17.5496	17.3569	16.8759	17.8746	17.2258	17.6484	17.3946	17.4514	17.3291	17.4753	17.2361	17.2339	17.0889	17.2893	16.9479	17.0499	17.1513	17.5405	17.6477	16.4672	17.8405	17.1046	17.3498	17.269	17.3455	17.7512	17.0677	17.3625	17.0388	17.2134	17.3591	17.544	17.4513	17.7228	17.2504	17.2814	17.033	16.9187	17.5639	17.1558	16.7282
M351T244_NEG	.beta.-Estradiol 3-sulfate	13.9837	13.5507	13.1016	12.9801	17.9502	13.6883	14.3853	14.5326	15.1908	15.049	13.8823	13.4893	13.8037	14.5746	14.1908	14.3512	13.8727	14.4893	15.1635	13.6662	14.2137	14.2288	14.2732	14.6382	14.6382	13.5981	14.3443	14.5326	13.8727	14.1033	12.964	14.2732	17.1017	15.1674	14.5864	14.508	13.0413	14.6773	14.2061	13.6773	13.8037	13.2213	14.0701	13.7936	13.92	14.7628	14.1517	14.7419
M346T391_POS	Tyr-Phe	14.0532	14.1596	13.5864	13.92	13.0934	12.7035	13.9748	13.3581	14.0276	13.5018	12.9784	13.4767	14.2949	13.4252	13.2805	13.1861	12.964	13.8435	12.8494	13.4512	12.4067	12.3663	12.2107	13.9385	13.5981	11.8178	13.1196	13.8238	13.1115	13.4893	12.6729	13.464	12.279	13.3718	12.5675	13.2834	12.7793	14.3304	13.7099	14.0102	12.9908	11.7814	14.6773	13.0241	11.9622	13.3853	12.8591	12.9549
M427T427_POS	Tyr-Met	11.7773	11.1357	12.8198	2.31615	13.1752	12.9855	12.9256	2.04614	12.4691	13.0067	13.2228	13.3163	13.0835	13.6551	12.5507	12.5699	12.3934	13.6662	1.9855	12.7669	13.0885	12.3745	13.1564	12.1453	13.1049	12.9567	13.2863	12.8533	13.2318	13.1147	12.3581	10.4094	2.04614	13.5507	13.8823	13.1737	10.2992	12.0464	13.6325	13.3304	12.7078	13.5018	12.5483	13.0241	13.464	12.8708	13.9837	12.5722
M287T371_POS	Val-Met	13.7313	14.4448	13.2122	13.8138	12.0362	12.8784	13.4767	13.8435	15.2586	16.0254	11.5018	13.0345	15.5142	13.2453	12.8899	13.2497	11.1163	11.8218	11.4564	13.4252	13.2863	9.72281	13.1969	14.3512	13.7313	11.8337	15.3819	15.5834	12.7099	15.3786	10.5603	14.2512	14.2877	13.3718	12.9274	13.3581	12.7586	15.6855	14.0447	16.3092	10.8918	12.4666	14.8484	13.1861	11.5459	14.9476	15.8361	10.8765
M290T384_POS	Atropine	13.9837	13.3987	15.4956	12.8861	15.1752	13.3304	17.0147	13.8435	14.2877	16.9682	17.3594	14.4186	13.9293	16.4383	14.5687	15.2696	15.4219	16.9058	13.5746	16.0405	13.3987	15.1752	13.8918	14.5326	16.1536	14.7153	16.508	14.9522	14.2586	14.7628	12.9567	15.3819	16.8079	17.7418	17.3863	14.3786	12.6142	14.1908	17.1482	14.4893	13.464	14.1357	13.9012	14.1437	14.0014	16.3145	15.718	16.4878
M1032T444_POS	Oleoyl-CoA	14.0868	1.85599	7.85175	2.31615	1.49057	14.5981	10.1548	2.04614	10.2408	13.9658	1.58015	1.59932	1.82375	13.1784	9.01959	1.72683	14.0701	15.9837	12.0189	13.5142	1.64616	1.33342	1.45418	10.3554	1.57046	1.61353	11.4717	12.0327	1.52105	1.65076	10.8218	10.5603	2.04614	1.18269	11.4409	11.3387	2.30451	1.70044	11.1861	1.70044	13.6096	1.11103	1.67807	12.7545	1.24489	1.51602	1.22651	1.11103
M199T270_POS	N-Tigloylglycine	16.9362	15.5111	17.5781	16.2344	17.1578	15.7885	16.7442	15.1317	15.1556	15.6579	18.4589	16.4383	15.5142	18.2608	14.4956	15.997	17.4411	16.2567	15.4799	17.7631	17.6468	16.6741	17.8179	16.0362	16.2512	19.1276	16.0826	16.6396	16.1176	17.7112	16.5878	16.9042	13.4383	16.1517	18.9441	16.093	16.4528	17.3715	15.9748	16.7283	18.1991	16.1357	16.6962	15.7654	16.1377	18.9846	16.9963	16.5447
M178T184_NEG	Hippuric acid	16.1477	13.0768	12.2644	14.7207	17.9362	17.0602	17.2166	13.0951	14.3163	13.7099	13.4383	11.1098	15.6325	13.203	12.5043	14.2288	14.3373	11.9837	16.689	16.3391	13.8727	13.4383	16.4186	11.9801	13.4383	12.0189	14.9926	14.3853	14.768	12.4919	11.6528	13.6551	12.8861	10.5216	16.1811	12.0901	15.7419	15.1596	11.4615	14.3021	16.9614	11.3163	14.6607	10.5314	13.6883	15.8337	12.6142	12.4793
M123T292_POS	Glutaraldehyde	14.9012	14.2659	14.9106	14.1908	14.7046	14.1596	15.2288	15.1674	15.0058	15.9992	15.1984	13.8238	14.6718	14.887	15.1074	15.1437	14.8533	15.6937	14.2438	14.9012	15.049	14.7885	14.8238	14.8287	15.1033	14.6439	15.6325	15.0189	14.8679	14.5387	14.6268	15.0276	12.6096	15.5567	15.4383	15.365	13.7524	15.4415	15.0909	14.7628	14.768	14.5018	14.5265	14.6773	15.1277	14.92	15.0575	15.4925
M405T431_POS	Ser-Pro	16.8548	14.8037	17.0504	14.6662	17.0628	16.0909	17.6581	17.5756	16.9721	17.6191	16.068	16.9307	16.7273	17.4567	16.5372	17.1879	17.3848	16.0383	12.7773	17.2434	17.6525	18.3957	18.03	16.5158	17.4993	15.9815	17.8341	17.9806	16.9491	17.4344	15.9293	16.0889	17.4776	16.4608	17.1205	16.4672	14.2512	17.1304	17.5194	16.6426	16.365	18.0839	16.6242	17.4924	17.8724	16.8306	17.1539	17.338
M125T463_POS	4-Hydroxybutanoic acid lactone	14.6718	14.8037	15.4318	13.3581	15.2949	15.1596	15.508	12.0293	15.1074	14.9153	15.6125	15.3581	14.7936	15.5142	16.2382	15.0232	15.0447	15.3408	14.508	16.2769	16.0362	15.8775	15.8606	15.0405	15.3056	15.9658	15.3304	15.6937	15.5296	15.0058	15.7911	15.4153	15.2099	15.7911	15.2877	15.691	13.2688	14.2213	15.448	15.0145	15.5951	15.5657	15.2137	15.4925	15.7471	15.2251	15.768	15.3786
M361T391_POS	Promethazine	14.2805	13.9748	13.9837	14.6718	13.8337	14.0362	14.1357	14.5326	13.7419	12.7731	13.5507	14.0102	14.2363	13.6096	14.2659	13.9385	13.8435	12.9106	14.5326	13.7313	13.7628	13.3853	13.8823	13.8037	13.8823	13.8823	12.6948	14.2137	13.5981	14.1674	14.1517	14.2805	14.3786	12.3745	12.7228	13.7524	14.6551	14.3581	13.5864	14.2363	14.1277	12.8337	14.0785	13.7419	13.6439	13.7099	13.5142	13.0684
M222T255_POS	N-Acetyl-D-glucosamine	15.0319	14.6382	13.9385	16.3021	12.6371	15.049	14.508	14.9293	13.8533	14.8088	14.5387	13.5507	13.9385	13.5981	14.7471	14.4054	13.7099	13.7524	13.3304	12.8277	13.3987	12.7056	14.4831	15.4153	14.3092	13.2015	13.3987	14.1674	13.3304	13.8435	12.4014	13.5265	11.2644	13.7628	14.8533	14.3718	14.3786	15.4285	14.0532	14.4704	13.3021	14.1357	14.8386	14.6382	14.365	13.6991	14.0189	14.5447
M395T26_NEG	pregnenolone sulfate	12.1643	12.9237	12.8975	12.9163	12.4919	12.0634	12.6926	14.508	15.9545	13.1244	11.584	11.6484	12.5043	11.0154	13.6773	11.9873	12.6393	10.5699	11.3049	10.1548	11.1293	12.6325	11.1163	10.3106	11.7185	9.69	12.2228	10.6073	13.1815	10.9366	12.0532	12.7855	12.8178	1.18269	8.04439	11.1611	13.2183	9.66	10.2527	9.98014	12.3276	9.37287	17.7186	9.07948	10.944	12.1674	10.4305	10.3987
M292T426_POS	Gamma-Glutamylcysteine	16.6868	15.7207	17.2757	17.6557	16.3304	15.4512	16.9288	15.365	16.2512	18.8237	17.3534	15.2099	16.2659	17.0652	17.7335	16.819	17.538	18.8876	13.6991	16.5432	16.0617	16.5612	16.5372	17.0817	16.3615	16.2307	17.8361	16.6661	16.0211	17.1284	15.3547	15.1033	15.5805	18.4439	18.7726	15.7628	13.5507	15.5805	17.7522	16.8602	15.8918	17.3998	16.8451	16.2042	17.7514	16.3564	16.985	14.5864
M255T328_POS	D-Pinitol	11.1357	11.6795	10.2167	10.3219	11.1799	8.43879	12.1768	14.1984	10.697	12.4173	12.3163	11.1293	13.4767	13.0967	7.94837	10.8533	10.973	12.3691	10.6883	12.0293	11.6303	10.7142	10.9218	11.8688	11.42	11.6795	13.2228	11.7185	11.5118	14.3304	10.9586	11.584	11.8017	12.1453	10.8918	8.59619	11.1357	12.7334	10.9069	12.4564	12.4094	10.9586	12.0258	11.4969	11.3826	11.6662	10.7482	12.2438
M415T479_POS	L-NG-Monomethylarginine	12.6839	12.577	9.49985	12.3718	12.1548	12.2935	12.0735	11.6211	11.8918	11.8765	11.4564	1.59932	12.1453	12.6506	13.0224	12.6595	10.944	12.0014	13.464	8.18982	10.8611	11.7524	13.0224	13.9476	10.7814	11.0768	13.4383	12.6165	12.4147	12.8435	10.5887	13.3718	13.1115	10.4409	12.4868	12.9766	12.2228	14.9567	11.4818	11.0835	8.99435	10.8688	13.2213	13.3304	13.0413	12.5555	8.23362	8.29002
M245T368_NEG	gamma-L-Glutamyl-L-valine	14.0951	13.6662	14.6096	13.6662	16.8668	13.7834	16.2931	13.118	15.1317	18.3717	15.4925	14.7987	14.5447	15.8989	14.2137	15.3269	15.8411	17.8313	12.584	15.7445	14.5627	14.9339	14.906	14.4448	15.6718	14.2213	16.9724	14.0868	15.2949	14.7885	14.0362	15.3198	17.0092	16.7583	17.4687	15.5142	12.5241	14.2213	15.9815	14.365	15.8894	15.1556	13.9293	14.8088	15.7287	16.3339	15.9316	17.0819
M313T42_POS	Phe-Phe	11.4767	13.0918	10.0362	2.31615	11.1163	10.7398	9.98014	14.6325	13.0049	8.33985	8.81057	11.2228	10.8688	9.76818	10.8765	10.4409	10.9069	9.21432	12.6096	8.56224	8.04985	1.33342	9.56033	12.4615	11.5068	1.61353	8.12928	10.3772	10.4409	11.1357	10.5793	8.55459	14.4383	1.18269	6.91886	10.2877	13.4512	11.9622	8.37069	8.76818	9.17243	6.07895	10.6348	9.99435	8.33539	11.0768	8.07146	11.3608
M87T123_NEG	Pyruvate	19.6867	20.625	21.7665	20.8646	21.0611	21.464	21.4297	21.0222	21.2723	20.666	21.1443	19.9921	21.139	22.1733	21.8335	20.7701	21.1056	21.3058	21.2845	21.0644	21.5041	22.0792	21.2261	21.5304	21.4987	20.8764	21.2224	21.0371	21.1923	21.2576	21.3152	21.3548	20.7146	21.2717	20.712	21.9247	20.6079	21.3984	21.2407	20.935	21.6875	21.2474	21.6506	21.0518	21.4691	20.9831	20.955	21.5684
M253T217_POS	5-Amino-4-carbamoylimidazole (AICA)	9.07948	15.0362	1.53605	10.5981	9.94837	10.7313	1.73118	2.04614	1.70044	1.25096	1.58015	11.3608	15.4831	1.51096	1.75275	1.72683	1.52607	1.18269	15.6039	1.49057	1.64616	1.33342	1.45418	10.8297	1.57046	1.61353	0.887525	1.61824	1.52105	1.65076	1.67356	1.63691	2.04614	1.18269	0.956057	1.40054	13.412	1.70044	1.29866	1.70044	1.76553	1.11103	10.6257	11.3934	1.24489	1.51602	1.22651	1.11103
M202T233_POS	3-Hydroxybenzoate	20.2089	20.5803	20.4633	21.0317	20.3751	20.2978	20.2626	21.0394	20.4898	20.1435	20.4052	20.3816	20.6232	20.4402	20.5986	20.5048	20.3991	20.1936	20.9768	20.104	20.4985	19.475	20.2991	20.1014	20.4901	20.5366	19.856	20.6194	20.5098	20.597	20.4704	20.3451	20.8915	19.6398	19.8012	20.2536	21.2491	20.6238	20.1277	20.4828	20.5289	20.1024	19.36	20.1487	20.1133	20.3986	20.1968	19.9185
M295T201_POS	Leu-Tyr	10.6348	1.85599	11.7855	2.31615	13.5507	7.56986	13.0768	10.1293	13.5142	16.8405	12.9476	12.4691	12.3718	13.6773	10.9658	10.4305	12.9837	15.1033	1.9855	13.1611	10.0768	10.944	11.6348	10.6348	13.9106	11.2703	14.8823	7.37504	12.944	13.3581	8.68299	11.3443	10.2288	14.4893	14.5265	12.4893	7.20945	11.1485	13.5018	11.8258	13.9106	12.7482	15.9293	8.3837	13.2213	13.9476	13.6991	14.0189
M406T366_POS	N-Acetyl-D-lactosamine	16.9892	15.7498	16.9883	15.7207	16.9808	16.6997	16.7999	15.8533	16.1791	15.6937	17.0875	15.3581	16.3971	16.7314	15.412	16.8488	15.7961	16.448	17.0987	17.5431	15.9476	17.3082	16.7839	15.8337	16.5447	16.1257	15.4704	16.2137	17.0302	17.3903	17.3448	15.8606	16.582	16.4544	16.6949	15.9316	16.5893	16.7776	16.7603	16.7446	17.4382	15.8989	15.718	16.1635	15.4448	17.2077	15.1517	15.5627
M218T250_POS	Ala-Glu	13.2243	12.7419	11.2107	12.8317	12.0119	12.6234	12.5483	12.7607	12.3691	12.9801	12.9837	11.4717	12.769	12.628	11.2644	11.4615	10.1163	12.4793	12.3581	10.2992	12.2167	8.49185	12.7419	12.697	12.9926	12.1954	11.4512	12.7628	11.043	11.2348	11.5411	12.888	7.12928	9.81538	11.9873	12.5068	11.2935	13.1799	12.0464	12.464	11.6751	10.4717	12.5387	11.8218	11.7142	11.5459	10.42	12.388
M275T35_POS	Lys-Lys	1.69599	10.8994	11.0901	9.88111	1.49057	12.3691	9.70563	13.6551	15.3581	11.8765	10.2761	1.59932	8.5812	10.5603	11.4147	12.7916	10.0224	14.4704	1.9855	14.8582	1.64616	11.1984	6.79442	9.77808	15.6211	12.2615	6.50144	13.118	1.52105	10.3219	1.67356	12.0362	12.933	1.18269	10.0634	8.12412	11.4919	10.1293	11.1228	11.3106	10.3663	12.863	14.7471	10.1163	11.2703	9.41996	1.22651	1.11103
M185T61_POS	3-Methoxytyramine	16.2931	15.669	15.3887	15.8213	15.5417	14.9658	14.92	15.6579	14.887	14.6495	16.1752	14.8138	15.7808	16.6505	15.4054	14.9837	15.3512	14.8484	16.6664	15.0319	16.0319	15.0826	15.1946	14.7987	16.0426	14.9431	14.768	15.1791	15.8557	15.7073	14.7153	15.691	16.4688	15.1752	15.2769	14.7207	15.2326	15.9036	14.9703	16.0362	16.2641	15.6096	15.9293	15.9223	14.8918	15.1869	15.2061	16.1377
M764T158_NEG	1,2-Distearoyl-sn-glycerol 3-phosphate	12.584	14.0102	7.14975	13.2688	11.388	14.5507	1.73118	11.8803	9.55267	13.1049	6.2211	15.5326	15.4956	12.2137	7.39232	11.7056	10.3219	12.9712	12.8708	10.3554	11.3219	11.9549	13.4252	15.2288	10.0498	9.08481	14.9658	11.8057	14.8238	14.1357	12.7586	12.0049	8.51964	11.3718	9.44294	14.6662	15.1946	12.9274	11.5699	14.0102	9.12153	11.3498	14.464	14.0951	14.6039	10.2167	10.4919	12.158
M217T362_POS	N-.alpha.-Acetyl-L-arginine	17.7664	18.7415	15.9036	16.9589	16.3564	17.0672	16.3701	15.691	15.7783	15.9316	16.2288	16.614	17.0863	16.4153	16.1965	16.3836	16.3216	16.0785	17.9781	16.8666	16.6503	16.0469	15.8088	17.3423	16.1074	16.5597	17.3316	16.1317	17.1131	16.1556	16.8583	16.1576	15.9882	16.5731	15.9725	16.3769	17.7871	16.732	15.68	16.7772	16.0638	16.1497	16.7619	16.4137	16.5492	15.9339	15.7498	16.6426
M287T313_POS	N-Acetyl-L-tyrosine	9.20945	10.3663	11.4512	2.31615	11.4512	12.7377	11.1357	2.04614	11.2167	14.1517	12.1892	13.3443	11.5362	10.5118	10.1293	11.7524	11.9801	11.5411	8.75822	12.7292	9.89785	11.9766	11.5265	12.0189	11.865	11.9586	12.5142	9.80735	10.8611	10.2046	12.158	12.4868	11.8956	14.6773	14.3718	12.6188	7.49185	9.96434	13.5746	10.5603	10.4512	11.043	12.1892	11.4512	8.76487	11.9476	13.5507	12.1548
M300T340_NEG	Tetrahydrobiopterin	10.7814	1.85599	13.7207	2.31615	14.2805	9.31967	12.3691	9.6865	12.7228	13.863	11.3663	9.32643	11.4041	13.0137	13.5265	11.7313	13.9837	14.3233	12.6861	12.8178	10.1674	13.0379	14.0701	13.1892	13.6096	13.0835	13.3718	13.7628	13.3987	12.3134	14.6662	13.2228	12.9088	14.0102	14.2363	15.2586	11.1098	15.3233	11.7855	14.183	13.3443	12.0119	10.9586	12.8416	13.464	14.3718	13.3987	14.5265
M201T320_2_NEG	Sebacic acid	11.5507	8.17991	9.79766	7.47573	10.5507	1.62761	11.3443	12.6751	9.78627	11.2167	10.3106	6.83289	7.22882	11.9944	12.6751	10.6528	7.88874	8.04439	9.20701	9.73471	11.0293	10.9366	9.05528	1.70487	6.98868	13.0802	0.887525	11.4041	1.52105	14.0447	1.67356	6.52042	11.4564	6.6865	8.79766	1.40054	2.30451	9.66534	10.1033	9.79928	1.76553	9.0634	1.67807	1.33342	10.2167	10.9218	10.0224	7.71425
M265T387_POS	Val-Phe	12.1768	10.0084	12.8611	2.31615	13.4512	11.2877	13.3443	11.8258	14.0951	13.5746	10.5118	12.1	12.6707	13.4512	12.0668	11.8178	12.8098	11.3987	1.9855	13.4767	11.8258	9.45738	8.56605	12.0802	13.8727	11.7142	13.7628	12.5018	13.031	13.0362	10.9366	12.1861	2.04614	13.0701	13.7936	9.90539	2.30451	12.1923	12.7855	12.9766	12.7669	10.7313	12.0498	11.2761	12.4041	14.3304	13.26	10.9366
M146T292_POS	(R)-3-Hydroxybutyric acid	11.6073	13.3718	11.2644	13.0241	13.169	10.6795	13.7207	13.7313	12.2615	13.8918	15.7498	13.3304	13.158	13.2167	13.3443	14.508	11.3987	12.2644	13.6096	14.4318	12.9873	10.9218	10.973	11.5887	12.2408	12.0668	10.5018	12.3387	12.0967	12.2137	11.7855	14.6991	12.9348	12.7249	12.7185	12.7628	10.9218	14.3443	15.8823	17.0368	10.5793	12.6684	10.7895	15.5687	11.5411	13.412	14.1115	11.7524
M335T387_NEG	Homogentisic acid	14.6773	14.863	17.613	14.3233	17.4921	15.4054	16.3819	12.0396	14.0532	15.4415	16.5731	17.7888	15.641	14.1984	14.1357	15.5265	14.6495	16.969	13.2644	17.1514	15.1713	17.2871	17.9861	17.698	14.4512	16.4878	15.846	15.2913	15.1397	15.4925	17.3429	16.7036	14.3163	15.3887	17.7177	17.5992	12.8297	15.464	18.5047	16.093	16.852	15.887	15.8727	16.3667	17.4961	17.4537	16.3163	16.6353
M246T247_POS	Methimazole	13.412	11.7228	14.183	13.5387	13.2688	14.2877	13.4252	11.6211	11.9181	12.664	15.2137	14.2061	13.6662	15.8411	11.0362	13.863	13.7419	11.9513	12.1611	14.1674	14.5447	12.7271	15.1437	14.0617	12.8611	15.5657	13.8823	13.3021	13.8533	14.9385	13.412	12.8975	12.9855	11.3276	16.1135	14.3373	11.6707	14.7419	13.8727	13.92	14.2363	12.1261	13.9106	13.3163	13.2877	14.7885	12.3691	15.0058
M173T238_POS	Trimethylamine N-oxide	15.4087	16.1811	13.9837	14.4186	14.5018	14.7366	13.9748	14.7046	14.3786	14.412	14.1033	14.2659	14.9792	12.7035	13.0566	14.4831	13.7834	14.6937	15.5018	14.7419	14.2586	13.4252	13.06	14.5922	14.2061	14.2877	14.6382	13.7419	14.5204	14.7099	14.365	14.3163	14.2137	13.6883	13.4383	14.5627	14.464	14.5265	13.3718	14.9837	13.6662	13.9385	14.5864	14.5507	14.5018	13.6325	12.577	14.1908
M233T201_POS	Melatonin	13.0172	11.5411	1.53605	13.3163	9.49785	1.62761	7.20945	10.388	9.48985	14.0532	11.2046	1.59932	11.4512	1.51096	13.5627	12.8533	13.3443	14.863	10.5216	8.37938	1.64616	1.33342	1.45418	10.9658	9.21432	1.61353	11.8218	10.1421	12.3387	12.5338	1.67356	1.63691	10.7313	13.0967	12.9819	11.42	10.1293	10.2288	13.3718	1.70044	1.76553	11.2167	9.69349	1.33342	13.6662	12.1	13.3443	7.59991
M260T386_POS	alpha-D-Glucose 1-phosphate	12.7482	14.9613	14.8582	13.6096	14.4383	14.9613	14.5326	14.0102	14.5864	13.5387	14.9293	13.5864	14.0868	14.6096	13.6096	14.768	13.5018	13.9567	13.9658	14.5142	14.7099	15.1115	14.8287	14.5981	13.9748	14.9385	13.7731	14.9658	14.2061	14.8918	14.8533	14.7099	14.7576	14.1115	13.9567	12.4094	11.5068	14.3233	14.392	14.392	15.2288	14.4576	13.8238	14.4704	15.0951	14.365	14.8037	14.7524
M180T187_POS	L-homoserine	11.7977	13.6096	12.5675	12.9604	13.6662	13.1277	12.3276	10.9658	12.9766	12.863	12.4226	12.6729	12.5142	12.4067	12.5555	11.9366	12.4843	13.412	12.1357	12.3304	11.8138	12.3608	12.7997	12.8037	12.2318	12.3219	13.1923	12.7875	12.8533	12.4226	12.8118	13.1752	12.7271	12.6257	12.3247	14.1033	12.9385	12.9604	12.2497	13.2333	12.3581	12.92	12.2288	13.8435	13.2213	12.6393	11.5555	13.8727
M283T368_POS	Chlorpromazine	18.4328	18.0759	19.7852	19.0021	19.6013	18.8215	18.5254	17.0219	16.9775	17.4117	19.3996	18.6657	17.7018	20.3698	17.4612	18.7496	18.9888	17.5355	19.5991	18.7999	19.6245	18.6263	20.3236	19.3373	17.5674	20.332	17.9669	18.8602	18.5853	20.2718	19.0511	19.7998	16.7942	17.9992	19.9938	19.1266	18.424	19.5587	18.6538	18.5766	19.7707	18.1175	18.8283	18.6584	18.8834	20.0503	18.722	18.535
M147T361_NEG	Dihydroxyfumarate	14.5567	14.5204	14.6211	15.0868	14.5567	14.2732	14.6718	14.0868	14.7987	14.9431	14.768	14.9293	14.6439	14.5746	14.508	14.7046	14.5922	14.6718	13.92	14.6991	14.8138	14.4767	14.392	14.768	15.0405	14.508	14.3853	14.8238	14.6382	14.2512	14.4252	14.8088	13.4767	14.7366	14.8582	15.0743	12.6506	15.0319	14.7731	14.7885	14.6439	14.6096	14.7783	14.4893	14.8679	15.4318	15.1635	14.4893
M274T353_POS	Val-Arg	13.2877	16.7937	13.2863	10.5411	15.0659	15.2326	14.5018	12.9293	14.5204	16.8573	14.2288	15.7524	14.7099	14.1357	13.3304	13.6662	15.2949	16.6488	14.1674	14.7628	12.8533	13.9926	12.6926	14.6773	14.8965	12.7292	16.3391	12.3987	14.4054	14.5805	14.5142	14.4448	15.6662	15.2622	15.6828	15.0743	13.0137	13.7524	15.1984	14.0701	15.1674	15.1596	13.8533	15.5537	14.2877	15.3127	14.3163	14.7153
M268T326_POS	N4-Acetylcytidine	13.9476	14.2288	14.1277	14.2213	15.2213	13.4767	12.7834	13.0137	12.8861	14.0532	13.6991	13.6551	13.3718	14.3786	11.0768	12.8098	13.4893	14.4054	14.5922	13.4252	13.5746	13.1	14.9882	14.0701	12.9031	14.2586	14.5567	14.2877	13.8533	16.2475	12.9604	14.3163	12.7607	14.0868	14.8287	13.5864	13.3987	15.3339	13.3853	14.0276	13.2273	13.8727	14.2213	13.7936	14.1517	15.7731	13.4512	13.6325
M72T294_POS	Pyrrolidine	19.9018	19.2963	19.4275	19.1948	17.7986	19.2618	20.0008	20.0081	18.8129	19.4677	20.3607	19.1273	19.3129	19.1992	19.6933	19.6936	19.3255	19.9198	20.0405	19.788	20.3167	19.4749	19.4324	19.3768	19.8335	19.4379	19.536	19.3195	19.3283	19.5443	19.7312	19.8059	14.7834	18.9982	19.2599	19.8515	19.6367	19.4395	19.1767	19.5146	19.585	19.1409	19.1527	19.5093	19.1948	17.8602	19.2567	19.4939
M269T191_POS	2'-Deoxy-D-ribose	11.8337	13.4767	14.0189	12.2015	14.7783	14.0532	14.9012	11.8416	13.0851	12.2107	13.5746	15.1074	13.6991	13.0515	13.2877	15.7046	15.1033	13.7834	16.1155	16.3937	13.5746	13.4767	11.6662	13.6551	14.2061	14.2659	14.3987	14.1908	13.9012	10.2992	14.5387	14.906	14.0447	14.5204	13.1437	12.6188	12.7793	13.7628	13.7419	16.1074	12.8669	13.2273	12.2015	13.464	12.3961	14.0785	17.3698	13.1049
M173T121_NEG	Citrate	15.4987	16.0405	16.0554	16.3954	17.718	15.4448	16.0426	16.7991	16.8192	16.5065	17.4231	16.1517	14.8533	16.7141	16.5908	16.4383	16.8449	17.2981	15.8287	13.464	16.798	18.2427	15.863	16.0532	16.9357	16.3598	18.6782	18.2074	15.5265	16.1576	15.1317	15.959	19.1015	18.2397	18.4753	15.5657	16.2023	16.9781	17.8865	15.3233	16.643	19.5806	17.1883	17.1664	17.8363	17.2212	17.0517	17.0817
M280T205_POS	Val-Tyr	1.69599	1.85599	1.53605	2.31615	1.49057	1.62761	1.73118	9.62205	10.3554	17.3631	1.58015	13.8533	9.11114	1.51096	1.75275	1.72683	1.52607	1.18269	1.9855	1.49057	1.64616	1.33342	1.45418	1.70487	1.57046	1.61353	11.7142	1.61824	1.52105	1.65076	1.67356	12.7419	9.8009	1.18269	0.956057	1.40054	2.30451	1.70044	1.29866	1.70044	1.76553	1.11103	18.7552	1.33342	1.24489	1.51602	10.42	1.11103
M148T44_POS	Formylanthranilic acid	11.5314	12.6991	11.1421	12.5911	11.5459	12.0701	12.2527	13.8918	13.1082	11.6926	12.0362	12.1768	12.6528	12.043	11.8098	12.3608	11.6073	12.2848	12.8078	11.0014	12.1984	11.4147	12.3471	12.7586	12.0868	9.53333	9.86882	12.8823	12.0532	12.2467	11.5018	12.6595	15.2549	11.3718	11.0014	12.3581	13.2819	12.8918	11.5018	12.4383	10.4305	9.62571	12.0362	12.1421	11.4919	12.3934	11.9944	11.8533
M164T38_POS	3,3-Dimethylacrylic acid	11.4818	12.8317	14.8435	11.0967	14.2877	13.3443	14.5981	12.8611	15.0145	15.3718	15.624	13.7731	14.0785	15.7987	14.4512	12.7524	14.6828	16.6612	9.71596	14.8238	15.5893	17.0392	15.8533	13.7419	14.8727	14.3233	16.3145	15.5507	12.7997	14.5981	13.3581	14.768	14.5746	15.7445	16.855	13.9012	8.81698	13.0634	16.9853	14.3304	14.5387	15.3021	13.7419	13.5265	14.3718	10.8533	16.1965	15.9316
M177T296_NEG	L-Gulonic gamma-lactone	15.0951	15.0743	13.8918	15.968	13.2378	14.5507	13.9012	16.6615	14.3443	15.2659	14.7207	14.0532	16.6655	16.4688	15.1908	14.5627	14.3163	13.8337	15.2732	13.8238	14.9882	12.8784	13.3853	14.9926	13.8138	13.7834	13.2615	14.7576	14.0868	16.4528	14.0617	13.3581	15.2949	13.3304	12.9106	13.5981	15.5049	14.8138	13.2703	14.9748	13.9012	13.8727	15.5326	13.0224	14.2363	13.5507	13.7313	13.3163
M252T364_POS	Asn-Pro	13.5142	12.5579	13.9837	13.8337	13.9658	13.1163	14.1984	12.3498	13.7419	14.0701	15.1946	14.4767	13.1115	13.5627	14.5204	13.8435	13.9106	14.726	13.2198	14.5265	14.183	13.6883	13.8037	13.6883	14.1596	13.92	14.1277	14.2586	14.5567	13.8138	13.5018	14.0868	13.8823	14.5204	14.412	14.863	12.4615	14.2805	14.4186	13.2644	13.9567	13.5864	13.5265	14.0189	13.9293	15.4862	14.1674	14.3718
M237T43_POS	beta-Estradiol	12.0868	12.8514	13.0119	13.043	12.7377	11.5362	12.3691	13.2378	13.1066	12.5864	13.0785	12.664	12.8178	13.8037	13.2877	12.4767	13.3304	12.5338	13.3987	12.5435	13.0258	13.263	12.7356	12.6371	12.3934	11.2644	11.3718	12.5362	12.06	12.4252	12.9458	13.2107	12.3987	11.4868	11.9403	12.8138	12.4014	13.9293	12.8918	14.0785	12.6926	12.1098	12.4818	12.5241	10.6883	12.5338	12.0802	12.446
M163T78_POS	N,N-Dimethylaniline	13.5265	14.0785	14.2363	14.464	14.1357	11.5651	14.2732	15.1713	15.392	13.8337	15.0102	12.0119	14.3373	16.0014	14.6773	13.4767	13.6551	13.0885	13.6773	13.8727	14.4186	14.5922	15.0102	13.7628	14.2137	13.9293	9.10066	14.5922	13.5981	14.3853	13.0583	14.3987	16.3003	12.8396	13.8533	14.1674	14.0951	14.4054	14.2949	14.2877	14.5922	13.6325	13.279	12.4944	1.24489	14.7207	14.5018	13.6662
M241T393_POS	L-Anserine	15.2099	14.9522	14.7783	13.9926	14.0362	15.7498	15.2251	13.7628	13.263	15.2363	15.412	14.3987	15.1357	14.2586	17.1416	15.3752	15.049	15.4767	14.3233	14.3092	14.9792	13.9567	16.9591	15.5417	14.3987	14.0276	15.7393	16.1635	15.3547	14.2512	16.7194	15.9083	15.1074	14.0102	13.7207	16.8781	14.8582	15.863	15.2769	16.0254	14.4767	16.5642	15.8533	16.2805	14.8088	14.5142	13.8823	16.4153
M337T41_NEG	5'-Phosphoribosyl-5-amino-4-imidazolecarboxamide (AICAR)	12.7398	12.7936	14.0617	10.8765	14.4704	12.2378	13.6096	11.5934	11.7936	12.5603	14.2288	12.1293	11.1984	14.1752	12.0189	14.1357	14.3786	11.5793	11.7271	13.0241	13.2761	16.0659	13.0785	12.1261	12.628	13.5018	14.1033	13.6096	12.1768	12.5627	11.9181	14.0951	10.9658	15.8012	15.0319	12.5746	12.3134	13.2659	15.7498	10.6348	11.8337	11.4564	11.8057	13.0206	13.1309	14.8484	12.1485	13.5981
M249T191_POS	Ala-Val	12.1196	14.1033	11.4818	13.5142	15.3684	12.1	14.1674	9.44708	11.6573	12.5531	12.7956	15.5356	12.7936	13.7628	12.6096	14.906	14.0701	12.7035	15.7654	14.6382	13.3581	13.9748	12.6119	14.2732	13.6883	13.9748	14.2586	14.8188	13.3443	11.3332	12.1261	15.1984	14.392	14.5627	13.3581	12.7916	12.4173	14.5627	14.4318	16.6486	12.0396	12.5934	13.0735	13.8435	12.7482	14.6662	16.9485	13.4767
M262T425_POS	Ser-Asp	17.1905	17.0832	17.8699	16.185	18.0644	17.4556	17.4772	16.3198	17.1888	16.0014	18.1999	16.3598	16.3021	16.4203	15.8287	18.5554	18.3496	17.6598	17.5909	17.0033	15.7602	16.3803	16.6068	17.841	16.7994	17.2963	16.6725	17.0149	17.9375	16.8134	16.5537	17.4356	16.4767	17.9507	16.8599	17.9396	18.0061	17.7648	17.0332	16.7042	16.2895	16.0469	16.797	18.7928	17.413	16.9434	15.5951	18.2582
M298T292_POS	Val-Asn	6.79442	10.6528	9.79116	2.31615	11.1923	1.62761	10.8057	14.3304	11.4666	9.38154	10.6618	1.59932	1.82375	9.71939	1.75275	1.72683	10.7313	9.61102	9.79928	6.54844	8.44708	8.3837	7.36632	5.70044	10.9293	10.8455	9.74483	9.2384	11.2877	11.0835	10.3663	1.63691	2.04614	5.47897	7.96	1.40054	2.30451	8.69	9.26679	1.70044	9.25503	8.14975	1.67807	1.33342	1.24489	9.96434	9.8009	9.43254
M206T169_NEG	N-Acetyl-L-phenylalanine	14.5018	14.6718	11.8017	12.9421	12.1228	13.4383	12.0498	11.3772	10.8297	13.279	11.5746	13.0293	13.8138	11.4868	11.7731	12.4305	12.7586	12.2408	13.7834	12.8994	11.3718	10.8533	10.8842	14.2137	12.1196	10.6795	14.365	11.2288	12.8688	11.2046	13.2877	11.8337	10.0901	12.5216	11.4615	13.8727	13.5018	12.4147	11.6926	13.6662	11.3219	11.6348	12.5387	12.7855	12.7013	11.1737	10.7398	12.8746
M317T390_POS	.gamma.-L-Glu-.epsilon.-L-Lys	14.2659	14.9703	16.4831	14.3092	15.448	14.5265	17.1849	15.2913	16.3971	16.3251	17.8237	15.1437	13.4767	16.4399	16.1596	16.2382	16.6156	15.4512	14.3304	16.4087	13.863	16.0319	15.8163	15.3954	15.9476	15.0014	14.8965	16.899	14.7987	15.3547	14.0362	15.2475	17.2252	16.3853	16.2787	15.2137	13.7099	16.2232	16.8317	14.5864	13.6096	14.7885	14.4704	15.365	15.0014	17.2691	16.7077	17.2952
M199T166_NEG	Acetyl phosphate	15.8557	15.734	15.2137	16.5127	15.5805	15.4512	15.7393	16.0319	16.0167	16.2023	15.5417	16.4285	16.4301	15.6039	16.3937	15.5597	14.9293	15.8894	16.3391	15.1869	16.1317	15.412	15.2099	15.2512	15.5265	15.9362	15.2586	15.4512	15.4318	15.7911	15.5417	15.9635	16.6558	16.0617	15.9725	15.6883	16.0992	15.9658	15.8703	16.5158	16.2805	16.3581	16.412	16.0189	15.4736	15.9476	16.4071	16.365
M328T75_POS	Androstendione	14.7046	16.0362	13.7628	15.5922	12.4767	10.9069	15.2586	15.5864	13.2363	12.4767	18.0797	10.9513	13.4893	14.5805	18.9118	15.0785	14.1596	13.8037	16.3803	14.2877	14.3718	15.1517	15.1596	13.3718	13.2438	14.5265	9.71425	13.8533	18.7322	13.6551	16.5672	13.6773	12.8118	14.0532	13.863	12.7936	18.2205	14.1115	17.9863	14.8582	15.1477	14.183	15.0362	14.6773	8.69697	9.69523	12.769	14.0951
M230T257_POS	7-Methylxanthine	13.9926	13.9476	13.3853	12.6707	13.7628	11.0566	14.3373	14.1437	13.8918	14.0102	13.5981	13.2061	14.2288	13.464	13.1954	13.4512	13.9012	14.0276	13.5627	13.8037	14.0951	13.5387	13.5746	10.973	14.1752	13.6096	14.3786	13.7099	13.7099	14.1984	13.7628	14.1517	12.0464	14.1752	13.5627	14.0868	13.6211	13.9658	13.3163	13.9658	13.7628	13.1596	10.9658	13.7419	13.7419	13.7207	13.3987	14.9153
M274T382_POS	Arg-Val	13.1532	12.0768	13.6439	11.7977	14.6991	9.96578	15.9223	16.0889	15.3269	15.7073	15.0232	13.6439	12.8727	14.8337	14.0532	14.6662	15.2363	15.1236	11.8455	14.4831	12.4893	14.0189	13.6211	12.9403	16.3684	13.8918	14.7936	14.9476	12.7793	15.3684	12.6257	13.8533	15.6039	14.2732	14.4893	13.3443	13.2408	14.3373	14.9658	12.5142	14.3786	12.7461	12.2137	12.7855	13.1954	16.6625	16.1772	15.0232
M317T544_POS	Thr-Arg	8.17493	1.85599	11.7936	2.31615	7.60733	1.62761	13.6439	14.9837	14.6211	8.23362	14.464	1.59932	1.82375	16.5834	13.0084	11.769	6.61176	1.18269	1.9855	10.2167	12.9819	13.5627	10.1293	1.70487	12.2107	12.2107	11.8258	13.2015	9.70044	12.8317	1.67356	1.63691	13.2877	9.6865	13.5142	1.40054	2.30451	7.85175	15.1196	11.1923	6.98868	1.11103	8.10329	1.33342	1.24489	14.9476	13.1049	1.11103
M128T30_NEG	2-Furoic acid	16.4366	10.1674	10.3663	2.31615	15.9926	13.3853	9.23362	10.0498	11.4357	15.049	11.1163	13.7731	8.15482	1.51096	8.37069	12.0049	15.6828	13.3021	8.14975	13.5981	9.85798	8.73809	10.1163	13.6773	10.5699	11.9908	14.0362	8.12412	16.0909	8.83289	17.4698	13.3718	11.0566	12.9012	6.94251	15.4987	9.72962	8.97728	1.29866	10.7566	11.5265	15.2985	13.3021	14.6662	14.1196	10.1799	6.07253	13.0868
M194T471_POS	Itaconic acid	11.0498	1.85599	12.664	2.31615	12.3304	13.464	12.7834	11.1674	12.5068	14.0362	13.7628	14.5142	1.82375	12.9549	13.2167	12.664	14.1277	12.5722	11.388	12.6371	12.577	14.0102	10.0901	11.888	14.1517	14.0951	15.7706	13.0549	13.0084	12.8357	12.5817	13.8435	2.04614	13.4512	13.8238	10.8376	2.30451	14.0532	14.6718	13.2408	13.8037	12.446	13.5627	13.7834	13.0751	13.5142	13.3443	14.0532
M279T184_NEG	5-Hydroxytryptophan	12.2906	14.1984	13.5018	11.4969	13.3718	11.7607	12.2703	9.09011	13.0684	12.8118	12.8591	15.3373	12.2438	12.3332	9.92333	14.464	14.4767	13.9748	12.9837	13.8037	12.3745	12.9944	12.5817	12.1984	11.7731	13.3718	14.1517	11.1984	13.6439	14.1984	12.5241	12.5579	11.8572	13.5627	12.8337	12.5793	11.2228	12.2318	12.9403	13.8238	13.7731	12.8591	13.3021	12.8533	13.1815	14.7419	13.1706	14.7471
M173T45_2_NEG	L-Arabitol	10.6348	11.6926	10.3332	11.7649	11.4094	11.1293	11.1033	11.0901	11.4409	11.7814	10.6883	9	11.1548	11.1548	13.6662	10.5603	10.1293	11.0701	10.2644	10.8057	11.2348	10.8688	11.1033	11.0566	11.2527	10.2167	10.4818	10.5981	10.7142	10.697	10.4512	10.9586	11.8138	11.2877	10.7977	10.9293	11.0835	11.4041	11.0084	11.1421	11.6618	10.3772	11.0901	10.2046	11.5603	11.7356	11.9366	10.4818
M319T445_POS	Arg-Cys	13.4383	12.2167	10.9293	12.1421	13.1706	13.0802	12.2258	13.8238	13.7419	13.8918	12.0835	12.5864	13.9012	14.2949	13.2556	13.3304	12.3163	13.7731	11.9218	13.2348	13.8533	13.9658	14.1596	13.8435	12.6926	12.2348	12.9658	14.5204	12.9106	12.9908	13.4512	12.9531	15.2805	13.1131	12.1033	13.5387	10.5981	13.8823	13.5746	13.5746	13.3853	14.508	13.6773	13.4252	13.2288	12.3718	13.7419	13.6773
M138T425_POS	Anthranilic acid (Vitamin L1)	14.2805	14.392	18.1741	14.7628	17.7253	17.4321	18.3313	15.5387	18.0943	15.4831	19.0534	17.2476	16.0889	19.5857	18.0468	17.2056	16.9076	18.2419	12.9926	18.8415	19.053	19.635	19.0261	15.9454	18.5286	18.6673	18.573	18.5892	17.958	18.1593	17.1662	15.3339	16.8731	19.2594	19.7973	18.1167	14.1357	17.1951	19.2921	16.765	18.3913	19.3182	17.394	17.3907	17.7771	18.8624	19.2253	16.7599
M524T289_POS	ADP-ribose	12.3276	12.5314	12.1611	12.5314	12.0498	12.3663	12.4919	12.5675	12.3163	12.0014	11.5603	12.2556	12.4564	12.2076	12.446	12.3663	12.2877	11.8842	12.6211	12.2167	12.3443	12.0049	12.0396	12.3498	12.388	12.388	11.5314	12.3443	12.1517	12.3498	12.3304	12.4486	12.4564	11.9586	12.1163	12.0868	12.7773	12.2935	11.9801	12.2935	12.3907	11.8765	12.2615	12.0498	11.9069	12.0049	12.2467	12.0868
M295T45_2_NEG	L-Arabinono-1,4-lactone	14.4956	13.5746	14.7524	13.8918	14.3163	14.0532	15.464	15.977	14.3853	13.5387	15.4767	12.7586	13.9476	13.3304	15.2363	15.435	14.5507	12.6439	14.4252	14.0951	14.6039	12.8494	13.7207	13.8533	15.3478	15.3408	12.0119	14.3443	13.6883	14.1674	14.365	13.9476	16.0145	13.464	13.1485	13.1469	16.3735	14.7987	14.1908	13.3853	15.0058	13.2834	13.8823	12.7814	12.5314	14.1984	13.5387	13.9385
M194T241_POS	2-Isopropylmalic acid	15.435	15.7046	12.1768	16.185	14.7046	15.0951	13.7628	11.8416	12.2848	14.0362	13.7731	12.6839	12.7035	12.2819	14.6439	13.9385	13.9385	13.7524	14.3233	12.4793	12.4589	14.5387	13.6551	14.8088	13.0447	13.3443	15.0319	13.169	14.1357	12.0293	13.7936	13.7524	11.7142	14.4186	14.2061	14.3233	16.253	14.6991	13.0684	15.4672	12.9495	16.9642	13.7834	14.3987	14.8918	12.9622	12.9366	14.8287
M215T206_NEG	L-Galactono-1,4-lactone	10.8455	11.1228	11.5068	14.7524	14.2586	1.62761	12.8474	10.2877	12.5555	18.4538	13.4512	12.0735	9.77314	12.8138	10.5793	11.5362	12.9801	14.2213	12.1706	12.7855	10.8918	11.8572	13.9926	11.8572	13.8435	10.973	13.2348	7.21917	12.0498	12.8198	10.2408	11.5793	11.388	12.8708	13.6096	11.1485	16.4301	11.3276	12.6684	8.89785	17.6661	12.2076	12.933	7.91289	11.7649	13.5387	13.2046	13.4767
M170T166_NEG	Dithiothreitol (DTT)	15.1155	15.6634	15.8263	15.726	15.5018	15.1397	15.9725	15.1869	14.7576	14.3581	14.6154	16.8993	16.3198	15.5142	15.5111	14.8484	15.0145	16.4656	15.365	16.1277	17.3822	16.3356	15.0909	15.1397	14.7153	16.873	15.913	15.3233	15.4383	16.2438	17.2164	15.3198	14.5387	14.2732	14.2213	15.0659	15.6297	15.3547	15.7654	16.934	17.5658	15.3752	15.8894	14.8582	14.8337	14.8679	16.3145	13.7834
M228T37_POS	Altretamine	16.3853	16.8503	15.8062	15.7099	16.8462	15.6154	15.7207	16.6082	16.7804	15.1752	15.3127	15.0145	15.7498	16.0167	15.7911	15.1033	15.049	14.8238	16.7362	14.412	15.9837	15.8654	15.2622	14.5981	15.5204	14.768	13.9837	15.8138	16.4624	14.7524	14.9431	15.0909	16.4399	14.6439	14.0189	14.4956	15.7445	15.7498	14.5507	15.7911	15.734	14.5265	15.2732	15.2175	13.3021	15.0319	14.3092	15.0276
M238T386_POS	Bethanechol cation	15.1596	17.5539	18.9909	15.6325	18.6413	18.481	17.6552	15.8918	18.2369	17.6854	19.0185	16.6127	16.1674	17.9014	15.846	18.092	17.6436	18.2277	16.0469	18.8192	17.9034	19.2004	18.2021	18.0947	16.9938	19.1888	17.7958	17.7515	17.7553	17.4021	18.5948	17.4733	18.6671	18.6308	18.2816	14.5864	13.5018	16.6627	18.2696	16.7779	18.9745	18.8595	16.5265	18.3855	18.8817	18.6995	18.4773	19.4887
M214T363_POS	Suberylglycine	16.7545	14.9012	17.1198	15.8965	15.3819	15.846	15.183	15.6183	14.1674	16.8044	16.3819	16.0532	15.0102	16.647	13.8337	15.6855	16.1277	16.2382	16.4153	16.2156	16.1377	15.9339	16.5417	17.5775	14.8287	17.4818	13.1938	16.79	15.4021	17.5132	15.3718	19.3966	14.5018	13.6883	14.9339	17.2209	15.9635	16.3021	13.8138	15.4318	16.8636	14.4956	15.1317	14.9567	14.726	15.863	18.6302	15.0532
M381T281_POS	Ile-Trp	13.7099	14.0276	14.7313	14.5507	13.8435	14.0701	14.2586	14.8337	14.3443	14.3443	14.0276	14.4252	14.5922	13.1244	13.412	13.7936	14.5265	14.4383	15.0659	13.3987	13.3718	13.0396	13.3443	13.8337	14.1984	14.6991	13.6211	13.9293	13.6773	14.1357	14.3443	14.2949	15.1196	13.3581	14.0276	14.0276	15.1397	13.6773	14.2512	14.2512	14.3581	13.6883	14.0951	13.7834	13.7419	14.6662	14.1033	13.863
M315T414_POS	Dimethylbenzimidazole	14.1752	12.1453	14.4831	12.6551	14.6883	13.7419	12.06	11.3276	14.0617	15.5597	11.5555	15.3853	13.8823	10.8297	11.7185	14.4512	13.7731	13.0137	9.73302	15.3786	11.8258	15.0447	9.94691	13.0067	14.6211	12.769	15.0447	12.1389	12.5043	12.92	13.0362	13.7834	12.2586	14.7834	14.5805	13.3163	12.2228	14.1033	11.8572	13.6883	11.446	13.4512	13.0102	14.2877	12.7773	14.1033	15.3512	12.9837
M335T355_NEG	Berberine	14.4252	13.7731	12.2015	2.31615	12.2644	9.38802	10.7566	8.92184	11.1485	16.9966	11.5603	13.2556	13.5507	1.51096	12.6461	12.1892	11.744	13.169	14.4704	12.0498	12.1737	8.99152	8.85798	13.2423	12.2877	11.2107	14.3304	10.9873	10.9144	11.1861	12.2963	9.05257	12.5651	12.9979	12.7356	12.2497	10.3332	11.6618	10.2046	9.31288	11.0293	14.1517	10.2046	13.3163	12.0901	11.9586	14.3092	12.1674
M229T25_NEG	D-Ribose 5-phosphate	14.2732	13.92	11.3498	15.7885	13.3443	15.1869	13.2834	14.2586	14.5687	11.4767	12.6795	13.6773	13.8138	11.8494	12.4589	13.5387	11.8918	13.0067	16.9467	13.0206	12.4435	13.5387	13.3443	14.7207	13.4252	13.1752	11.2348	12.2198	11.7977	14.9837	12.6257	12.8572	14.6662	10.8842	12.0154	11.7013	19.2464	13.0379	12.0084	14.5922	12.5043	10.9873	15.0617	13.3718	11.6484	13.6662	10.6528	11.7895
M200T339_NEG	O-Succinyl-L-homoserine	16.1615	15.5775	16.392	16.6039	16.4004	16.1965	17.0111	15.8918	16.7312	18.3631	16.4269	16.713	16.953	17.5285	16.9929	16.6955	16.1655	16.4236	15.2586	16.5447	16.8466	17.6284	16.5612	16.6702	17.0033	15.6634	16.318	16.4688	16.4624	15.5893	16.4799	16.78	15.8703	16.9353	16.0211	18.2907	15.5716	16.2586	16.8339	16.6989	16.4783	15.0785	16.508	16.0847	16.0764	16.7654	16.3198	16.0014
M338T40_POS	20-Hydroxyarachidonic acid	16.1155	13.1325	15.5356	12.944	14.6325	13.6551	14.9153	16.2118	15.6495	13.9837	14.6268	14.3786	14.3443	13.7628	15.0232	14.7731	15.2549	13.5507	14.3304	14.6154	14.5627	13.2183	14.2659	13.7731	15.2696	13.863	13.412	13.9106	15.1869	13.7099	15.601	14.726	14.4383	13.7524	14.2805	13.2288	15.9036	14.7366	14.4893	13.7099	14.6937	14.0701	14.412	14.0532	12.3826	14.887	13.8727	13.92
M232T107_POS	Ala-Thr	12.0154	1.85599	14.0785	2.31615	13.0751	1.62761	15.669	12.5068	16.9095	15.4767	14.8679	12.7956	1.82375	15.7706	12.8178	14.4318	13.412	13.7419	1.9855	14.1437	13.7419	13.9748	12.9586	1.70487	16.2156	13.4512	14.5204	13.5507	12.697	15.9408	10.3443	13.2228	13.9476	14.6828	15.5981	10.2167	2.30451	12.5864	16.2696	11.0154	13.3853	13.3581	9.24793	1.33342	1.24489	16.4688	14.2363	14.3581
M198T247_POS	(Z)-4-Decen-1-ol	8.91289	15.4448	1.53605	9.23362	7.10852	11.584	7.91886	7.25739	9.71768	1.25096	1.58015	1.59932	13.0835	10.973	8.12928	7.92481	10.6165	1.18269	13.7628	11.2467	8.51964	1.33342	1.45418	1.70487	6.67243	11.9766	12.2556	7.92481	8.57743	11.6119	10.8376	7.02237	8.89785	1.18269	6.48382	1.40054	9.19722	9.71768	1.29866	10.4717	9.46557	1.11103	9.85019	1.33342	1.24489	8.81698	1.22651	1.11103
M197T178_POS	N1-Methyl-4-pyridone-3-carboxamide	9.88417	12.2318	14.1752	9.59059	11.42	1.62761	16.3269	13.6773	16.2549	1.25096	15.1556	1.59932	8.33985	15.9522	15.0102	15.601	10.9944	10.3106	13.8435	15.365	15.2099	13.3581	13.6773	10.1548	14.4704	17.0207	11.7566	16.4431	11.0835	17.5024	10.7977	10.2167	14.8918	16.2677	15.2985	12.1768	11.8337	17.3241	14.5567	10.9658	12.8037	1.11103	14.0102	12.3745	1.24489	16.0254	14.2512	14.0701
M200T248_POS	Diethylcarbamazine	12.8158	15.755	11.9513	12.4226	13.2363	13.5864	1.73118	2.04614	1.70044	14.1115	1.58015	16.6954	12.2046	11.3443	1.75275	1.72683	12.0768	12.1261	14.8287	16.6837	1.64616	10.6528	11.9403	10.1674	11.2408	13.7936	14.7936	1.61824	13.412	13.1737	13.0718	15.1277	2.04614	9.64746	8.31288	11.6662	11.3718	8.87036	1.29866	12.8553	12.3163	11.4666	12.0327	14.7153	1.24489	1.51602	1.22651	11.1923
M178T272_POS	5-Hydroxytryptophol (5HTOL)	11.5068	11.5934	13.26	11.865	12.9274	10.4305	11.0901	11.2167	12.4944	10.973	11.8956	11.6662	12.7936	11.7607	11.5216	10.2761	11.9476	12.6027	11.7855	13.3581	13.2363	13.8533	11.944	10.7398	12.2497	12.6506	12.7207	10.9801	11.8688	13.5018	12.5911	13.2438	12.2198	12.8494	13.4893	10.5981	11.0498	12.4486	12.1892	11.9513	12.7013	11.7228	10.3106	14.0701	12.3415	13.0137	13.3021	12.8765
M202T345_POS	3,4-Dihydroxymandelic acid	13.1421	13.5864	13.3581	9.64746	13.2243	13.3581	13.6662	13.1115	12.6188	13.8918	14.3718	14.6382	12.6839	13.2776	13.7207	13.6439	13.4512	14.2659	13.3304	13.8435	13.7313	14.2949	13.4252	14.0276	13.0751	13.4512	14.1033	13.5864	13.0515	13.6439	13.7313	13.464	9.9629	15.0058	14.2877	14.1437	2.30451	13.5864	13.7834	13.5507	13.7628	14.2213	12.9237	13.9567	13.6325	13.3987	13.92	13.9293
M246T326_POS	Ala-Asp	17.5088	17.083	18.3676	17.785	18.0393	17.1835	17.0176	16.1556	15.1908	17.1448	18.52	17.2554	16.5951	18.8829	15.5627	17.0974	17.4009	16.7119	17.9372	17.9289	18.1713	16.838	18.7154	17.6378	15.863	18.8022	17.6652	17.4444	17.3547	19.2695	17.2992	18.0864	14.5746	17.0823	19.1971	17.6309	16.7858	18.2865	17.2174	17.6425	17.8341	16.7966	17.5517	17.1312	17.4197	18.5664	17.6521	17.6818
M230T42_NEG	2-Deoxyribose 5-phosphate	14.9658	15.4512	12.6004	17.035	14.1033	14.7731	13.3987	13.0835	13.863	14.183	14.3443	15.0951	13.8823	12.7997	12.5338	13.9658	13.7524	13.5746	14.2659	15.4799	12.6926	12.9311	13.1861	14.5507	12.6684	15.6937	13.3718	12.4615	13.0566	14.1357	14.2288	14.7885	13.1469	13.1752	11.5746	12.5435	13.1768	13.3581	11.7356	15.0575	12.8994	13.6883	14.1277	14.7628	11.8455	12.043	11.388	11.6707
M210T249_POS	Coumarin	14.5204	14.5746	14.5864	14.3443	14.5567	13.8337	15.3269	15.4704	14.9246	14.7936	15.3127	14.0189	14.4383	14.464	14.7987	15.1791	14.6551	14.7987	14.3373	14.8533	14.8775	14.1596	14.5142	14.6662	14.8337	14.6211	14.4318	14.8088	14.464	14.6551	14.6937	14.6718	13.7524	14.2586	14.7046	14.4576	13.9926	15.0189	14.4512	14.6883	14.8037	13.8823	14.1596	14.1517	14.1674	14.5922	14.412	14.7153
M293T214_POS	Thr-Glu	15.1477	15.2622	15.2949	15.7654	14.7936	15.2099	15.3198	15.4415	15.3233	14.9431	15.4704	15.1277	15.3786	15.0319	15.435	15.1357	15.2326	15.0659	15.448	14.9476	15.0405	14.7524	14.9339	14.9613	15.365	15.4153	14.4576	15.5775	15.0102	15.1752	15.1074	15.1791	15.7393	15.0951	15.0659	14.863	15.2512	15.2877	15.183	15.2288	15.4512	14.9703	15.3092	14.8188	14.6773	15.5746	15.0232	14.5746
M321T426_POS	Gln-Asn	12.5722	13.464	11.0835	11.9256	11.8416	13.8037	11.446	11.7056	10.7398	1.25096	12.5043	1.59932	11.5934	1.51096	11.9366	11.5934	10.1421	12.446	12.6439	11.7482	10.7056	9.13186	9.28077	13.9837	11.0768	10.5603	13.6096	9.46148	12.4919	9.73978	12.8803	1.63691	11.6618	12.2674	10.2761	15.2363	10.2644	11.5699	9.37287	12.2935	10.5018	12.2198	12.0901	12.2258	14.0014	11.3608	9.84078	12.6119
M146T191_POS	DL-O-tyrosine	10.8455	13.7834	12.8078	12.7895	14.726	17.8767	13.9837	9.57175	11.0566	11.8178	13.0818	15.049	7.96578	13.5387	12.0967	14.6773	14.183	13.1309	15.1752	14.3786	13.3163	14.0617	13.2107	13.9926	13.0768	13.9567	13.9926	14.3443	13.3581	10.2527	12.4409	14.8287	13.8533	14.4576	13.8037	13.0206	11.3718	14.1517	14.5265	16.1615	12.7398	14.1277	12.6817	13.4512	12.5191	14.1752	16.3529	13.8435
M183T21_NEG	3-Hydorxy-3-methylglutaric acid	13.1815	13.0464	12.4278	10.9144	13.5142	11.6751	11.4818	12.7099	13.6662	12.043	12.989	13.1293	10.2992	12.183	12.7855	11.5699	13.1517	12.5459	13.4512	12.7916	12.5746	10.7142	12.4868	11.9873	13.3021	12.1	11.4717	11.7228	13.0768	11.6165	11.9181	10.7649	12.0258	10.7649	11.8727	12.7566	13.3163	12.0967	11.5934	12.4067	13.1643	10.9293	11.9549	11.3826	12.0327	11.1357	11.5265	11.9476
M294T255_POS	Ser-Phe	10.3772	1.85599	10.6439	2.31615	9.17742	1.62761	12.8956	11.5459	10.8994	14.5507	13.1373	12.06	11.8688	12.628	9.58684	9.79442	12.1131	15.0102	8.63662	12.1389	8.43879	12.2586	10.3106	9.83131	13.2303	10.1548	13.8037	10.5216	13.5018	12.7628	9.07682	11.9144	9.11374	13.169	14.0785	10.973	2.30451	10.4409	13.0918	11.4409	12.5675	11.7936	10.4615	1.33342	11.8258	11.4357	12.7793	13.1293
M299T45_NEG	Palmitaldehyde	13.5142	13.2015	15.7393	14.0951	14.0532	12.9366	14.2363	14.9293	14.9153	13.6883	13.5507	13.9293	13.3163	12.7503	14.2586	14.5746	14.6382	12.1954	14.8435	13.6662	13.4252	12.3987	13.5864	12.744	14.7576	14.4318	12.9348	12.3359	14.2363	11.8138	13.7524	14.7885	14.0362	12.6861	12.4512	13.5627	14.2659	13.412	13.3987	13.6439	14.3512	13.0241	13.0014	12.7035	12.8842	13.9476	12.8078	12.6188
M161T442_NEG	D-(+)-Galactose	15.3233	13.3443	13.3021	15.0189	13.2703	15.7153	13.5018	14.9567	14.5204	14.0189	12.3961	14.5627	14.3304	14.7471	13.2091	13.1611	14.7783	14.8727	15.7233	14.4576	12.8178	12.06	13.4252	14.3233	12.664	12.9031	12.5531	14.4448	12.5699	13.7207	13.7099	14.412	14.3853	12.4409	12.7313	13.9567	15.4767	13.9658	12.9873	11.6484	14.412	11.7855	14.2213	13.3581	11.9181	14.1115	11.2408	11.4512
M126T238_POS	5-Methylcytosine	14.8386	15.049	14.365	14.3786	15.1074	14.5204	14.9293	16.2023	14.0447	14.508	15.0826	14.2288	14.1752	14.5204	14.8435	14.9522	14.7046	14.3987	14.8582	14.8775	14.4956	13.92	14.5567	15.5356	14.7366	14.4186	14.2805	14.9658	14.3163	14.5142	14.6607	15.2175	14.1908	14.7419	15.1946	15.9012	14.6937	15.3786	14.1908	14.5805	14.5018	13.7207	13.5142	15.1196	14.3853	14.0362	14.6662	14.7885
M405T455_POS	Trp-Arg	13.7207	12.5068	13.2152	10.2408	11.0835	12.3191	13.6439	13.1325	13.2877	13.5018	13.8037	12.4226	13.4512	13.2482	12.1325	14.1908	12.9513	13.2423	11.0701	12.769	13.3853	9.54689	12.3498	13.5981	12.4383	11.9293	12.1799	13.8238	12.2258	12.5887	12.5911	11.0768	14.3718	13.4512	12.6773	11.9908	13.2318	13.7731	12.5265	13.7628	12.0668	11.584	13.1892	12.3526	11.9181	13.0032	13.1923	12.9403
M221T43_POS	3,4-Methylenedioxyamphetamine	10.1674	7.5157	14.0276	2.31615	10.3332	8.62571	14.0447	10.5887	14.1277	14.6039	14.3233	13.6096	10.4512	12.933	11.1421	10.2877	15.0276	15.4252	9.63118	14.4252	11.7228	13.3163	10.9069	10.6528	16.6082	12.3826	14.9106	11.2877	12.9766	13.6991	10.2408	13.5018	10.973	14.3786	16.412	12.0735	10.6618	11.4041	15.2512	10.3987	10.0362	13.2877	8.85798	10.3772	12.1033	15.1517	14.1357	15.6467
M450T447_POS	Adenosine 3',5'-diphosphate (PAP)	1.69599	1.85599	13.3853	2.31615	12.3304	11.3106	11.5362	2.04614	1.70044	13.7419	12.06	14.5204	1.82375	13.2213	13.1212	11.2467	9.7039	15.0145	1.9855	14.365	13.5018	16.4862	1.45418	1.70487	9.67948	12.0049	16.2913	1.61824	12.2497	12.2497	13.8138	13.9106	2.04614	14.9246	14.0868	13.8823	2.30451	1.70044	14.2949	14.2732	14.1908	15.8533	1.67807	13.8238	14.464	12.1799	15.412	12.5864
M312T392_POS	Met-Tyr	14.6211	14.5567	14.8775	14.3443	15.049	15.4704	14.464	12.8017	14.392	13.7099	14.0189	12.7711	13.3853	13.7524	14.464	13.8918	14.2363	14.9522	13.9658	15.0232	15.1196	12.905	14.365	14.9837	14.5018	15.0189	14.4252	14.0102	13.6883	14.7099	13.8337	13.0851	13.1341	15.0868	14.2659	14.0362	13.2348	14.2877	15.1752	14.2061	16.1196	14.6495	14.8582	14.5507	14.5204	14.5864	12.9458	13.9837
M260T410_POS	D-glucosamine 6-phosphate	11.5068	8.633	11.7356	2.31615	11.944	12.3608	12.1517	11.1485	12.9293	14.1196	14.1517	10.7056	11.2703	11.5746	13.0835	11.7773	12.8708	14.3021	10.9144	13.3718	11.1674	13.5265	12.5241	12.2963	12.4512	13.2877	14.0532	12.2137	12.3987	12.6618	12.5216	12.0498	11.4564	14.8823	14.1752	12.7099	9.04166	12.1611	13.9837	11.6528	11.6348	13.1098	11.6303	13.1611	12.7669	12.7669	14.6382	13.1674
M236T267_POS	Val-Thr	15.1317	14.7153	15.7126	13.9012	16.4219	12.043	14.0102	12.4094	15.0058	14.6382	15.7987	14.5447	14.6773	15.0532	12.5018	13.8435	15.669	15.0362	15.6467	16.2175	14.1115	16.0232	14.5447	11.9144	15.8509	15.8533	14.6828	14.8484	15.7393	14.5142	14.9882	15.0868	13.3304	14.7936	16.5065	15.1196	14.8435	14.9837	14.5326	15.1397	14.6382	14.6382	14.0276	14.8727	15.1317	15.5922	16.8026	14.4054
M316T133_POS	(+)-Methamphetamine	7.50779	1.85599	10.5603	2.31615	12.1674	11.1984	12.4589	8.47978	12.0498	1.25096	1.58015	1.59932	1.82375	10.3219	10.5018	11.6751	13.0918	10.9513	6.87036	7.92481	9.84392	10.7977	13.6096	1.70487	9.74987	7.99435	10.1163	1.61824	10.0224	11.2107	9.5157	1.63691	8.74483	7.64386	14.1752	1.40054	2.30451	1.70044	11.2527	10.0768	11.2228	1.11103	1.67807	9.5157	1.24489	11.2703	10.5018	1.11103
M175T210_POS	.beta.-Cyano-L-alanine	15.1984	14.9703	16.8984	15.0909	16.4252	15.3443	14.0102	13.8918	16.2967	18.0897	13.8727	17.4426	15.691	15.3853	14.4704	14.3373	15.6354	15.508	15.6096	15.6855	15.049	15.9703	15.7602	14.6883	15.913	14.0532	17.1354	15.0362	16.3632	14.6439	14.5018	18.986	15.1984	17.2442	16.0722	15.9725	14.1517	14.5447	15.3718	16.0806	15.4608	16.7119	14.0189	14.4767	15.6268	14.5387	17.2841	15.3443
M294T184_POS	Lys-Phe	8.36632	1.85599	6.62059	12.1706	11.7185	1.62761	1.73118	9.50383	10.388	13.3443	6.65821	1.59932	1.82375	1.51096	6.78136	6.79442	9.55651	1.18269	9.10066	1.49057	7.85175	1.33342	1.45418	7.7211	9.79116	8.2854	0.887525	1.61824	9.81378	1.65076	7.93664	1.63691	12.388	1.18269	0.956057	1.40054	10.1923	9.43879	1.29866	8.57365	11.8297	9.33539	11.5981	1.33342	1.24489	11.6707	1.22651	1.11103
M342T417_POS	Tyr-Pro	11.7271	14.2877	11.6751	2.31615	11.584	9.26679	1.73118	2.04614	13.6439	15.2438	11.0901	1.59932	8.47168	12.1768	16.2931	14.5387	14.0102	14.6937	14.6937	12.3276	15.0014	10.0768	11.7313	1.70487	11.8494	11.4717	11.2228	15.4186	9.50581	17.4538	10.3987	10.0084	12.1706	13.5981	13.6551	9.13186	2.30451	15.3512	11.2703	8.3443	12.584	12.3498	15.6773	10.944	11.043	13.5864	14.3373	13.6325
M255T250_POS	Val-His	11.6119	11.7566	13.1389	11.1228	12.7249	11.6707	11.7936	10.7649	12.0327	11.7142	11.888	13.1082	11.9549	11.5068	13.464	11.8218	12.4435	13.464	13.4767	13.1815	12.8317	13.2152	11.4919	10.0362	12.7313	11.8376	13.0014	12.0189	11.0154	13.0067	12.8669	12.0258	11.8842	13.7313	12.0084	12.2935	10.6165	11.4357	10.7895	12.2819	12.0327	13.7207	11.4305	12.7271	12.5531	12.0566	13.3581	12.2906
M85T390_1_POS	Succinic semialdehyde	12.9476	12.5864	13.1861	12.5957	12.9012	13.2877	13.0102	11.8956	12.7566	13.2761	13.7524	12.9712	12.5459	12.9694	13.1196	13.0885	13.464	13.863	12.4742	12.9237	13.4252	13.1969	12.9549	13.1908	12.9944	13.3163	13.6662	13.2122	13.1892	13.0868	13.2408	13.464	12.3718	13.3853	13.6551	13.8138	11.8688	13.1373	13.3443	13.1115	13.0617	13.5265	13.2453	13.5507	13.3853	13.0067	13.0032	13.1564
M403T400_POS	Ile-Ala-Arg	13.6551	14.1357	13.1892	13.5981	13.8533	13.4893	14.8287	14.7366	14.3021	13.7936	13.4767	12.5411	14.508	14.0785	13.6439	13.7524	14.7419	12.7997	12.7731	14.0447	14.0276	14.2061	13.7834	14.8337	12.5864	14.1908	14.0102	14.9882	14.2877	14.6382	12.9873	13.7834	15.2985	12.4014	12.6904	13.5627	13.6325	13.863	13.3718	14.9703	13.6883	13.8918	14.0532	13.92	14.3853	14.6439	14.0189	14.0617
M126T425_POS	Quinone	12.5699	13.4512	14.4893	12.2046	14.1033	13.6211	14.4318	12.6393	14.2288	12.3021	15.2696	13.7419	12.8803	15.5834	14.2288	13.8337	13.5142	14.5018	12.0668	14.887	15.1791	15.7445	15.0951	12.8138	14.7834	14.8918	14.7885	14.6607	14.365	14.4448	13.2512	12.2761	13.3021	15.2288	15.9926	14.1752	12.5675	13.412	15.4285	13.0379	14.7471	15.5173	13.3581	13.8238	14.0617	15.0951	15.3056	13.2877
M342T257_POS	His-Trp	15.9454	13.6551	15.601	15.7834	11.6707	15.3092	15.2175	13.9837	14.5805	15.4862	15.6382	15.1357	15.2175	14.3786	14.4831	15.5204	15.0447	14.6154	12.42	14.8337	14.4252	14.1115	15.9083	14.7936	15.2949	15.3887	13.6773	14.8088	14.9385	14.5627	15.9499	15.9153	13.2061	15.7654	14.7834	15.6773	12.0224	15.1477	14.9339	15.1115	15.6183	14.7524	15.8727	15.5018	14.6773	12.1357	13.92	13.5864
M310T423_POS	Nadolol	16.6847	15.6467	17.1888	17.1341	17.714	16.642	18.2349	18.5682	17.0384	18.1332	19.0342	16.5096	15.9408	17.2904	17.6548	17.9315	17.9594	18.0995	15.4672	18.9618	16.6202	17.2859	17.5442	16.8976	17.6751	16.9394	17.0124	18.2036	16.8169	16.622	16.6594	17.1751	16.9782	14.4893	14.0276	17.6924	17.846	17.0264	17.966	16.4104	15.3478	16.629	16.4624	16.7852	17.4809	17.496	17.2871	18.9004
M328T35_POS	N,N-Dimethylsphingosine	11.6795	11.7142	12.6773	11.4564	12.5093	11.9944	12.744	12.6751	13.7524	13.1244	11.7936	12.0532	11.744	11.7649	11.6303	12.0735	12.5603	12.9513	13.031	10.5216	11.8017	11.3608	11.2586	12.1098	12.2046	12.2167	11.5265	12.5289	11.8337	10.6618	11.3826	11.9476	12.9069	11.7773	12.3078	12.7731	13.1706	11.8218	12.5018	11.6573	11.9218	11.9586	11.2644	11.2644	12.4252	11.9622	12.2527	11.7566
M351T383_POS	Guanidinosuccinic acid	8.59991	8.70044	13.8823	2.31615	11.4666	1.62761	11.7607	2.04614	10.7313	1.25096	10.4717	1.59932	1.82375	12.4919	11.4767	10.944	9.57365	9.37287	10.9366	12.9676	12.2935	11.388	11.3772	1.70487	11.6073	13.1373	6.59694	10.6528	10.2408	10.0224	9.14211	9.55459	11.8572	12.4252	12.1293	1.40054	9.11894	7.41785	12.06	1.70044	12.0835	8.27612	1.67807	10.388	9.72622	12.5746	10.8138	11.5699
M131T390_1_POS	Glutaconic acid	13.1453	12.769	12.9784	12.4538	12.944	13.2061	13.2348	11.8297	12.4666	13.0362	13.863	13.0951	12.605	12.7419	13.1309	13.0481	13.3718	13.6773	12.5167	12.9311	13.4512	13.2819	13.1033	13.2703	13.1357	13.5507	13.4252	13.2183	13.3718	13.3718	13.3021	13.3304	12.3853	13.4383	13.5265	13.7936	12.0084	13.0701	13.2586	13.2659	13.1768	13.5265	13.1373	13.464	13.412	13.0241	12.9658	12.9748
M233T377_POS	Thr-Leu	14.8386	15.1556	12.5314	12.4067	12.7731	13.2243	12.2107	11.9513	10.9513	12.3443	10.5118	14.5326	13.5507	11.7356	15.0447	13.1469	15.0058	15.5922	14.5447	13.5507	13.0067	11.7228	10.9944	14.6718	12.9837	12.9549	15.3478	11.5934	12.8078	12.2137	13.5981	15.768	10.4919	11.4969	11.8376	16.3547	12.8669	12.3799	11.6165	12.4691	11.3498	13.26	13.9385	13.4252	13.1212	11.7313	11.0967	12.2877
M443T380_NEG	Flavone	13.7207	7.61471	12.4383	10.0362	12.4226	13.1147	14.1196	14.2586	13.1131	11.8727	11.6926	9.10329	7.87652	14.3233	12.4666	12.2819	14.6495	11.8494	12.4969	13.0049	9.77149	11.5018	13.4512	11.3163	12.9676	12.8017	12.8918	14.1115	12.279	12.4014	12.4357	13.2674	12.6004	12.1737	13.3581	13.2556	10.6795	12.4014	14.3304	1.70044	12.4893	11.1923	7.53138	12.9622	12.3021	12.964	11.2761	9.70736
M546T182_POS	1-Stearoyl-2-hydroxy-sn-glycero-3-phosphocholine	17.9862	14.0102	16.183	14.5326	16.1984	14.5018	15.9635	16.6563	14.9246	13.4893	16.8854	14.5142	14.8337	12.7292	14.3718	16.7572	16.7308	16.183	16.3373	15.4054	15.2061	13.2776	15.8138	13.6662	15.8942	15.6467	12.6926	13.2674	15.5537	11.5265	15.6325	15.2326	15.4415	14.5447	14.4448	14.183	16.494	14.6495	13.4893	15.3163	15.4925	14.4186	13.7419	15.3987	13.6773	17.28	14.3512	14.6154
M242T155_POS	Gly-Gln	11.3276	12.7649	10.7313	11.8918	11.2703	7.93074	10.8057	11.7056	10.6348	8.66178	11.5887	7.74819	10.9944	10.3332	11.5265	11.2703	11.3276	11.2819	12.4486	10.4919	11.1163	11.2586	10.2761	11.4094	10.8688	10.7814	10.0362	11.4969	9.40727	11.865	10.2167	9.50383	13.1954	11.2935	11.1548	7.19967	12.4435	10.3772	11.4969	10.7566	10.1674	10.0362	9.25739	10.0084	7.27612	11.1357	10.1799	11.1674
M489T379_NEG	Folinic acid	12.1	6.21917	14.0868	10.7895	9.81057	11.5411	10.7142	2.04614	1.70044	11.9069	1.58015	9.21189	10.5118	10.5981	11.8138	12.6573	12.6506	11.446	10.1163	13.3304	1.64616	6.71425	10.2167	11.5018	10.697	8.2384	9.52552	10.8533	7.96578	10.1548	12.0362	10.5314	2.04614	10.5603	9.3966	11.3387	2.30451	11.0967	9.34207	10.0498	12.865	9.81538	8.58496	9.92481	10.1421	1.51602	8.10329	9.03617
M231T368_NEG	D-Glucarate	12.8474	13.1674	14.1196	13.7419	13.7731	14.6211	12.9622	9.62571	13.0327	14.6773	14.9748	12.9908	1.82375	14.0362	14.2949	12.8861	14.5204	15.3304	12.6926	14.6382	13.0084	14.8037	13.5018	13.8727	14.1277	13.8918	15.5567	13.8238	14.3021	11.8337	13.5265	14.6773	12.4278	15.2213	15.24	14.6991	9.77972	12.584	14.9476	13.0067	13.412	15.0659	13.1341	15.4862	14.5326	13.8238	14.8386	15.0701
M347T429_POS	Arg-Lys	13.3021	11.5362	13.7207	11.5934	14.3021	12.4868	13.7731	14.2877	13.7313	12.8572	13.6991	12.2963	13.6991	12.8037	12.6528	12.865	13.9012	13.6662	11.4512	14.3987	13.2688	12.8158	12.8899	12.6751	13.3163	12.7207	12.8591	13.2703	13.7936	12.6073	12.0119	11.4094	14.0951	12.7936	12.4486	13.7628	10.4615	12.9069	12.6707	13.0014	13.2819	14.1196	12.8037	13.1485	12.8277	12.4252	11.8994	14.0276
M274T368_POS	Baclofen	15.3547	13.5018	13.6551	14.0014	13.5746	10.5603	12.7035	11.1548	13.7099	15.435	12.3799	13.3304	13.6439	12.2015	10.7814	12.3853	12.9012	14.6607	13.2527	14.7834	12.4252	12.0735	12.584	14.1437	12.9766	11.9256	14.6325	12.6618	13.0206	12.6618	12.1485	13.6662	11.8688	14.0701	15.3127	13.9837	12.6506	11.9837	13.5142	14.508	13.8823	13.3163	15.049	12.4226	11.4919	14.6325	13.0084	13.9012
M266T405_POS	Thr-Phe	16.4608	15.8138	14.2877	16.3304	15.8337	15.9837	14.2363	14.0785	16.3339	16.9833	15.2475	14.8533	15.508	15.6467	18.3631	16.3339	16.7066	17.3614	15.365	15.3718	15.0014	14.9385	14.8533	15.9703	14.7834	15.0145	16.4383	15.7783	14.9153	16.1517	14.9431	16.5096	17.1886	15.9725	16.3233	16.008	15.4252	15.4318	14.8238	15.7757	14.6039	17.5782	15.8654	15.1357	17.7474	15.9613	17.739	15.4767
M344T161_POS	Glycerol 1-myristate	17.013	16.8233	18.9315	14.4956	17.3449	16.5204	15.2438	16.1655	17.8884	16.6638	14.9431	16.9718	16.5507	15.3373	14.2137	13.1277	17.4482	15.0058	19.1033	17.6991	17.1027	16.3003	17.3191	15.4767	15.6325	16.5981	16.3339	15.6495	18.2188	16.8186	17.338	17.9754	14.6096	15.7961	13.8823	16.7376	16.5908	17.0159	14.8138	17.1586	17.6903	17.1039	18.9174	15.5356	14.5746	15.6828	18.2092	13.8823
M264T381_POS	Isopentenyl pyrophosphate	14.8435	16.3904	15.464	15.6773	15.365	15.7126	15.5296	16.0596	15.4087	12.6461	14.997	14.6662	14.9792	14.6773	14.9012	15.768	15.4736	14.3443	16.9054	15.4415	15.5507	14.2949	15.2696	15.669	14.8088	15.5834	13.1115	15.6551	15.4925	15.7936	16.185	15.1635	15.9246	13.5746	13.4767	12.6004	15.2549	15.3547	14.4448	15.2659	16.4672	15.1674	14.9385	15.3786	14.8775	14.5981	14.3512	15.0276
M119T292_POS	L-Lactaldehyde	13.7628	13.0172	13.7834	12.7013	13.6325	13.0901	13.9926	13.8238	13.9012	14.7834	13.9748	12.7398	13.2703	13.7419	13.863	13.92	13.6773	14.3987	12.9293	13.6883	13.7834	13.6883	13.5981	13.464	13.8918	13.4512	14.3512	13.8918	13.7313	13.3853	13.3163	13.8138	11.2819	14.3304	14.2061	14.0617	11.9293	14.1908	13.9106	13.4383	13.4893	13.2273	13.2061	13.3987	13.7936	13.6883	13.7936	14.2213
M245T295_POS	Erythritol	17.454	14.508	11.9031	15.7987	12.577	15.0909	12.5167	12.9274	12.3498	14.3233	13.1389	13.5746	14.5507	12.8591	13.6551	12.8553	13.279	11.8494	15.6855	13.1	12.3049	10.7056	11.1421	16.2659	12.8494	12.7142	13.5864	10.8918	13.7834	13.0934	15.0362	14.6991	14.8965	11.888	13.3443	14.9567	15.1437	13.6211	11.1611	15.3233	11.9766	14.0868	14.8823	14.9792	14.7207	12.584	10.4094	13.4512
M180T37_POS	Metanephrine	10.9873	12.9961	14.9926	11.973	14.3373	12.5651	15.0447	13.6662	15.4153	15.4576	15.863	13.4252	13.3853	14.9792	13.6773	11.7895	13.9748	16.1074	10.6165	14.3233	15.0992	16.4383	14.5204	13.1564	15.464	15.0447	15.7313	14.9792	12.7956	14.6154	12.5435	14.3786	15.0785	15.5507	17.0036	13.0984	10.1163	12.3526	17.2373	13.3853	14.1984	14.2732	13.6096	12.6751	13.464	16.6507	15.9703	15.601
M308T256_POS	Glutathione	14.0362	13.9385	14.1033	14.2586	10.9873	13.92	14.2061	13.7628	13.7099	14.8775	14.4956	14.0447	14.3304	13.9837	13.7731	14.1437	14.3233	14.1115	13.4767	13.9385	13.8238	13.9012	14.9106	13.9293	14.4186	14.1196	13.6211	14.6495	14.0362	14.1437	14.0014	14.8238	12.4589	14.7731	14.8386	14.7834	12.7482	14.2586	14.7628	14.1752	14.1908	14.6439	14.3512	14.6495	13.6883	13.0032	14.0785	13.7731
M218T324_POS	Thr-Val	11.6484	8.88874	12.0189	11.6211	12.2015	10.5887	13.1212	12.1548	12.1892	12.6325	12.4793	11.2527	11.9586	12.8842	12.8057	13.2877	12.5241	13.3718	11.5167	12.8396	12.0701	12.0901	11.9766	11.6303	12.1453	12.4041	14.6718	12.8669	12.3772	12.6729	11.1674	11.9766	13.3987	11.2167	11.8138	12.7711	12.0735	12.1325	12.9012	12.9801	11.2644	11.3608	14.4893	10.5507	12.2732	13.4252	12.2137	13.7419
M237T175_NEG	5'-O-methylthymidine	17.5788	14.0014	15.3718	13.1453	16.1457	14.3786	16.318	17.8668	15.1984	16.6724	17.2013	16.0575	16.7573	15.5049	13.6551	17.6942	16.5582	15.4285	14.1357	15.2326	16.311	14.9246	14.8037	15.7099	16.2326	15.7654	16.579	14.9658	16.5612	14.0189	15.6382	16.2419	15.8727	16.448	17.3535	16.0806	16.6602	16.3216	16.2714	16.9607	14.4448	15.0743	15.5922	15.6039	15.0058	16.7513	15.6354	16.1236
M248T381_POS	Homocitrate	16.0211	18.1493	17.053	17.6103	17.0672	17.4168	17.0198	18.0679	17.2989	13.5981	16.3039	15.768	16.5462	16.1257	16.0554	17.2338	16.5805	15.5597	19.0051	16.3547	17.2097	15.4925	17.3251	17.2676	15.6183	17.1536	13.9385	17.2592	16.7768	17.489	17.1816	16.4909	18.466	13.8918	14.2949	13.2258	17.5525	16.7457	15.7628	16.3904	17.8115	16.1908	16.2549	16.769	16.4576	16.6926	15.3752	16.3615
M126T163_NEG	Beta-Alanine	12.964	12.9837	12.5934	12.9676	13.0918	13.3021	13.1596	13.1244	14.0701	14.7936	13.5864	13.1706	13.92	13.1938	12.6817	13.2877	12.7956	11.5459	12.8098	13.464	13.183	13.2061	13.3581	13.4767	13.0802	13.6991	12.8416	13.9293	13.1373	12.9801	12.9421	13.7731	13.7936	14.5142	13.4512	12.4893	11.8297	13.6991	13.3163	13.8435	13.1277	12.464	12.7461	13.0735	14.8582	13.5507	13.2015	12.9348
M163T281_POS	Deoxygalactonojirimycin	11.3163	11.4094	14.7576	12.6211	14.1357	13.9385	13.4512	11.1611	12.5555	15.24	15.0319	14.5326	13.6096	13.9293	11.9144	12.4014	14.3304	16.311	10.4094	14.2363	12.8533	13.9106	12.9944	12.8727	12.7711	13.9476	13.8435	12.2015	13.1373	12.2318	13.1049	13.7936	12.0668	15.7099	14.9153	14.5447	8.77479	10.4615	14.6551	12.2198	12.9458	12.9996	12.9088	13.9926	13.0379	13.6096	14.5142	13.6883
M305T228_1_POS	2',4'-Dihydroxyacetophenone	13.7936	11.7566	1.53605	2.31615	11.7185	1.62761	12.973	12.5142	12.2906	11.973	14.6607	12.0224	1.82375	12.0967	6.9542	12.7356	11.1737	11.42	12.5887	13.7628	10.9658	9.60548	13.464	10.0901	12.2198	14.2363	8.9571	6.78136	1.52105	13.8138	1.67356	11.388	8.97154	10.9873	12.5483	1.40054	11.9694	8.82655	10.42	1.70044	10.2644	1.11103	11.3987	11.2046	1.24489	13.2482	9.59246	9.21189
M375T386_POS	Arg-His	14.0362	14.5567	15.1196	13.6883	15.2913	14.6268	15.3373	14.3163	15.5477	16.6039	14.5018	15.6325	15.0532	14.8386	14.6096	14.3304	15.6523	15.977	12.6211	16.1713	14.7936	15.9703	14.2949	15.1556	16.068	15.3373	16.3987	15.0992	15.718	14.7834	15.2099	14.9339	14.1752	15.8337	15.8582	14.9567	13.0918	14.7419	15.3954	14.8918	14.6439	15.9385	15.3987	14.6883	15.1196	15.4704	15.7654	15.3127
M174T308_NEG	L-dihydroorotate	15.7706	16.65	12.2438	16.4464	13.9293	14.8965	1.73118	7.44294	9.80896	13.8138	11.744	14.4576	15.5173	12.6751	8.31741	1.72683	12.6506	13.2688	15.691	12.8455	9.12412	8.69697	12.0189	15.3056	11.7313	9.43045	13.6662	12.8918	13.9106	13.1261	14.3163	12.9311	2.04614	11.4409	8.87958	14.2363	14.4512	14.1033	10.9513	14.4831	12.7377	13.9837	15.1115	14.365	14.4767	1.51602	12.2819	12.6439
M271T185_POS	Glu-Thr	15.5417	16.4269	15.0319	14.9246	16.7376	16.9918	13.3853	14.7207	15.4285	16.2251	15.2512	15.9293	16.7115	17.0517	15.5981	14.0447	15.4021	14.3163	16.3632	14.0868	13.5507	14.0447	16.7955	17.2936	15.6297	15.6268	15.5657	15.0532	15.3408	16.7031	14.6268	16.8421	16.3701	14.3021	15.5981	16.6894	16.3478	16.7071	15.5142	16.4909	14.9246	15.8703	16.6174	17.1315	16.79	14.6211	13.8138	16.1965
M200T357_POS	D-Mannitol	15.8037	13.4512	13.1501	15.5893	15.0232	15.2061	12.2527	12.9476	12.2732	12.7419	12.6751	14.7366	14.183	12.9088	13.4893	13.0137	13.7313	12.3387	15.4799	13.3021	13.0498	10.8297	13.0224	15.1277	11.446	14.1596	14.2213	12.7013	14.1033	13.6991	14.4054	15.5893	12.8611	11.865	12.9513	15.3127	14.7628	13.1228	12.2228	15.8989	12.5864	14.4576	13.2834	15.8989	15.5142	12.7419	12.2992	13.1611
M203T240_POS	Indole-3-carboxylic acid	12.0084	11.4666	12.5746	12.3608	11.5314	10.0768	11.7185	12.7731	12.6004	9.40514	14.0447	11.4252	14.4318	10.9513	13.6211	12.0258	10.8765	11.5651	11.7977	12.6461	11.5167	11.9144	10.7649	12.0327	12.2258	13.1548	11.584	12.5093	10.7313	12.8494	9.3443	13.8918	15.6439	12.2167	12.446	11.2992	12.8376	12.0668	10.1674	9.48985	11.4041	9.90087	11.2467	10.0224	9.78136	13.1082	11.8057	10.8455
M364T416_POS	Bumetanide	12.4969	14.1115	12.3691	13.3853	13.1357	13.2674	12.7482	12.8861	15.0617	16.2641	12.8337	13.183	12.7566	12.9586	13.3581	15.1596	15.365	16.3495	12.8376	12.4252	13.6991	13.0137	13.8138	13.06	12.4409	12.4742	13.2453	15.3684	12.5603	18.7678	12.0464	13.2137	13.6991	13.2644	13.2615	13.0481	13.3853	17.5577	13.0701	13.1768	13.0276	13.4512	18.2178	13.7313	13.412	13.5018	13.6551	13.1389
M244T233_POS	Synephrine	14.1752	14.2512	14.2137	14.9246	13.863	13.8727	14.2512	14.92	14.464	13.3987	14.1984	14.0189	14.2586	14.1596	14.5204	14.3304	13.8037	13.5864	14.726	14.0532	14.1908	13.7524	14.183	14.1908	14.1984	14.2363	13.3853	14.4956	14.0701	14.4252	14.3581	13.9293	14.2877	13.3443	13.5864	13.8238	14.997	14.4383	13.9293	14.1517	14.3512	13.6325	12.3049	13.7099	13.6325	13.8435	13.9567	13.412
M399T375_NEG	D-Erythrose 4-phosphate	9.82018	11.865	10.2408	11.6528	14.4831	10.9293	10.6073	12.5068	11.5934	7.65821	7.02237	10.1674	11.043	10.4615	11.2586	11.7013	11.2703	7.05528	12.7271	8.56224	9.84078	8.32643	8.75489	10.7731	11.0768	10.2288	8.11894	11.1293	10.7228	11.5018	11.0768	10.6795	10.0634	6.72792	0.956057	1.40054	11.1293	11.0634	9.58684	11.0901	9.77643	7.36632	10.6348	9.85175	10.4717	1.51602	10.2644	6.82018
M203T28_NEG	3,4-Dihydroxyhydrocinnamic acid	11.42	15.9454	10.5981	14.1674	13.2423	13.6211	12.0566	11.0293	11.2107	13.3304	11.1163	12.0802	13.2761	9.84549	9.96145	8.89785	10.5793	11.4919	14.3304	11.1799	9.38586	9.78463	12.6817	12.3049	9.84235	10.973	13.6096	11.3718	10.2877	10.5793	11.0084	12.6188	11.7895	6.84549	8.79116	11.9106	13.4893	11.8297	9.12153	11.2644	13.0379	8.54303	20.8459	10.7142	10.7895	10.42	9.3966	9.68299
M127T100_NEG	Adipic acid	14.1115	13.6551	12.2992	13.6662	14.5142	13.8138	15.3339	13.3853	15.2137	12.2378	15.4862	12.7607	13.1737	15.5657	16.1596	14.8287	14.2288	13.3163	12.989	13.8533	15.2475	15.3127	13.1293	14.3092	13.7834	14.0951	13.2122	14.6325	12.9549	14.5018	14.1908	16.4054	16.1888	14.5018	13.7099	15.0447	14.412	15.1946	15.2877	12.7834	13.3853	13.3163	13.8238	14.2659	13.2273	16.0232	13.5864	15.4544
M344T437_POS	Met-Gln	12.0396	12.6817	10.7313	12.7249	12.7185	13.8037	13.5864	12.3498	12.6839	11.1674	10.8611	11.5934	12.0701	11.8727	13.183	13.1768	14.183	14.3163	12.0768	10.5018	15.0276	12.9088	11.7649	11.7649	12.5265	11.697	13.4512	11.8218	13.4893	12.0735	14.2877	11.1033	13.9293	11.3443	10.3443	12.2644	14.0701	12.5603	11.0084	11.6528	11.7482	13.6096	12.2198	12.7207	12.3276	11.7013	11.4969	11.5118
M316T39_2_POS	Pristanic acid	15.6991	14.7366	16.6438	15.0362	16.0383	14.9567	15.4987	17.0852	16.417	14.5507	16.3216	14.3304	15.1635	14.6495	15.6125	15.7757	15.4186	15.2985	15.7207	14.3021	15.2659	16.2641	14.5447	15.0276	16.0058	13.464	12.6817	14.8037	14.7885	13.8337	14.5864	16.1357	17.2001	13.3021	14.0276	14.0102	16.3495	14.6991	15.5234	13.92	15.0575	14.3443	14.0951	13.7524	13.6662	15.9545	15.2769	14.3853
M343T155_POS	(Z)-6-Octadecenoic acid	15.6211	15.5477	13.9748	15.0532	13.7936	14.183	13.3304	15.6773	14.8582	11.8572	13.1658	12.2438	15.2099	14.3163	14.8727	15.6718	14.3304	13.5864	15.1115	13.5981	14.3021	13.3163	13.031	14.2732	14.4054	14.0276	13.4383	15.3198	18.1381	13.3853	13.5265	12.7164	15.863	12.4564	13.203	13.2819	15.786	14.4831	13.2586	15.4736	14.4767	13.2644	12.7482	14.6039	18.6956	14.726	12.9766	15.183
M711T364_POS	Glycogen	11.4041	1.85599	11.7271	2.31615	10.8918	9.72622	11.4666	2.04614	11.42	12.8037	11.1163	13.1049	1.82375	11.8178	12.0967	11.6795	11.0293	12.5957	7.27612	11.7185	12.3049	12.2408	10.3987	12.0768	11.7524	11.6618	12.1674	11.4919	11.2644	1.65076	11.2167	11.8057	2.04614	13.4383	12.9996	13.3443	2.30451	12.4944	13.0189	11.1674	11.8918	12.6257	11.3554	12.0768	12.7731	11.2819	13.6662	12.4843
[truncated: 431 more columns]

## Sheet: Table S2
Table S2. log2 transformed abundance of MS2 annotated lipids in TNBC samples and normal tissues
Peak	Name	FUSCCTNBC002_T	FUSCCTNBC049_T	FUSCCTNBC053_T	FUSCCTNBC060_T	FUSCCTNBC061_T	FUSCCTNBC064_T	FUSCCTNBC074_T	FUSCCTNBC082_T	FUSCCTNBC089_T	FUSCCTNBC094_T	FUSCCTNBC104_T	FUSCCTNBC106_T	FUSCCTNBC108_T	FUSCCTNBC109_T	FUSCCTNBC111_T	FUSCCTNBC112_T	FUSCCTNBC114_T	FUSCCTNBC117_T	FUSCCTNBC120_T	FUSCCTNBC126_T	FUSCCTNBC141_T	FUSCCTNBC153_T	FUSCCTNBC157_T	FUSCCTNBC185_T	FUSCCTNBC189_T	FUSCCTNBC190_T	FUSCCTNBC192_T	FUSCCTNBC206_T	FUSCCTNBC207_T	FUSCCTNBC209_T	FUSCCTNBC218_T	FUSCCTNBC219_T	FUSCCTNBC221_T	FUSCCTNBC222_T	FUSCCTNBC224_T	FUSCCTNBC228_T	FUSCCTNBC235_T	FUSCCTNBC275_T	FUSCCTNBC278_T	FUSCCTNBC280_T	FUSCCTNBC281_T	FUSCCTNBC287_T	FUSCCTNBC299_T	FUSCCTNBC302_T	FUSCCTNBC304_T	FUSCCTNBC316_T	FUSCCTNBC318_T	FUSCCTNBC325_T
NEG111	FA (16:0)	15.3887	16.3216	14.8037	15.5018	15.4383	14.3443	14.3853	16.1297	14.92	15.0701	15.0014	15.1277	15.5567	15.1196	14.8965	14.5326	15.1984	14.7099	15.3581	14.8484	15.049	15.3021	14.7099	14.6828	15.183	15.0701	14.9567	15.0405	14.768	15.0909	15.2769	15.2512	14.7313	14.1033	14.7936	15.3684	14.8287	14.6662	14.863	15.2805	15.2213	14.2288	15.6883	15.2326	16.183	14.3163	14.5627	15.5805
NEG178	FA (18:1)	13.9106	14.3233	12.3907	13.3021	13.7313	12.7207	12.158	14.3233	12.8553	12.9784	12.8396	14.1357	14.0276	14.2732	13.412	14.1517	12.863	13.8823	13.4252	12.7977	14.2659	13.6551	12.7875	14.1596	12.7524	13.3581	13.0918	13.1485	12.1954	13.7524	13.2877	13.2228	13.9106	11.7271	12.3826	13.4252	14.9385	13.2243	12.8688	12.7377	13.6211	12.1293	14.2659	12.9996	14.2659	12.4226	13.863	14.464
NEG163	FA (18:2)	12.0566	12.1799	11.0293	11.4094	11.5651	10.7649	9.87652	13.4767	11.5167	9.90689	11.0768	12.6751	12.8494	13.5018	11.8416	12.9311	11.043	10.8994	10.7142	11.7013	13.2438	12.5934	11.4767	12.7313	10.1421	11.584	12.3554	11.5362	9.61287	12.5722	11.2935	10.9144	12.6662	9.20701	10.388	10.9366	13.2453	11.7855	11.4252	11.5507	12.0735	9.47776	14.1115	10.6348	12.5118	10.1674	13.0532	13.3304
NEG241	FA (19:0)	9.01123	0.978196	12.388	0.321928	0.782409	12.0566	11.5068	-0.0923402	12.412	16.3356	-0.586406	12.5241	-0.125006	8.17493	-0.21424	11.944	-0.226004	0.111031	9.86573	12.5167	-0.751465	10.3554	10.5793	11.4564	11.1421	9.10066	12.1098	11.7356	10.1548	8.23362	11.5314	13.5864	-0.894322	11.584	12.7566	12.4067	11.2408	-0.158429	12.0668	-0.140826	10.6618	10.0634	0.695994	0.678072	0.526069	-0.520769	10.1674	-0.584241
NEG262	FA (20:4)	12.2015	11.2761	11.5603	11.6119	11.6707	12.5068	12.2877	10.2761	11.3554	11.4969	12.0362	11.5314	9.93221	10.4919	11.8138	12.1892	12.8572	12.7121	12.6027	12.2732	10.7731	11.7056	12.2467	11.5265	12.6325	11.0498	11.8918	11.8727	13.2	11.584	11.7895	11.6439	10.0768	12.697	11.4969	12.1706	10.8918	11.6926	12.3049	12.1228	12.0014	11.8956	10.5411	12.5957	10.0768	12.9348	11.2288	11.2228
NEG395	FA (21:0)	9.66356	6.87036	13.8918	6.14975	8.90388	10.8218	11.0362	8.96	11.2107	12.7545	9.48382	11.3049	7.3837	9.67243	10.1674	10.4919	10.5018	10.1548	12.8376	13.6662	8.43879	12.4793	10.8297	10.9944	11.9069	8.92481	10.0901	12.1033	11.7056	8.53138	12.1098	12.664	8.41363	10.7649	11.7607	12.7334	10.0224	9.04985	11.9256	8.44294	10.6348	11.7099	5.98185	10.8455	7.55459	10.6073	10.3332	8.93074
NEG377	FA (21:1)	11.3498	7.67948	12.8118	7.42626	9.12153	11.6027	10.6165	8.05528	12.1861	16.1437	8.84549	12.2848	11.9256	9.21189	9.41363	10.5507	9.27146	9.44087	10.5887	13.3987	8.64746	8.61839	11.1485	10.9944	10.7228	10.8455	11.1548	10.4818	10.4818	9.12412	11.3163	13.5018	8.21917	11.8138	13.3718	13.3987	11.3332	9.42836	10.9293	9.16742	10.3663	10.7482	8.48382	11.0901	8.41363	10.2288	10.3332	8.59246
NEG362	FA (21:2)	10.3219	6.71425	11.8803	5.19377	8.80413	11.0154	10.4094	8.75154	12.158	14.8386	8.44294	11.4868	7.97728	7.59991	8.31288	9.31061	7.66534	10.4919	8.82972	13.1437	8.52748	8.55842	11.4615	10.3663	10.6257	10.9366	8.6865	9.72281	10.7056	8.51175	10.4615	13.5746	6.33092	11.5459	11.9181	13.7313	8.83605	9.783	10.7649	7.74819	9.92481	10.6165	6.65821	11.3049	6.12309	9.98014	8.45943	6.34163
NEG477	FA (22:0)	14.5204	13.1658	16.1694	12.0768	13.7936	15.8188	15.7757	12.7895	13.6662	13.9837	13.6773	14.1752	12.2732	13.7834	15.8435	15.7654	16.0167	15.4448	15.887	16.6145	13.1564	16.1257	16.0014	15.0826	14.6773	15.1155	15.4831	14.6662	16.346	14.0276	16.1357	15.5537	12.7228	14.6268	14.6662	15.1556	14.7731	14.3092	16.0102	13.4252	14.4767	14.8823	13.2877	15.887	12.9586	15.0701	14.1437	13.9385
NEG415	FA (22:5)	11.2819	10.5507	11.2761	11.5314	9.93074	10.7977	10.3443	10.7142	9.93811	9.82496	10.4919	9.67772	10.3554	9.89482	11.446	9.35535	11.2761	10.6883	11.3276	11.2877	9.89633	11.1485	10.5314	9.5157	9.98014	11.1163	11.3608	10.3987	11.4767	9.74483	10.7649	10.7731	9.5216	8.47168	9.10329	10.1163	9.30378	10.973	10.1293	11.0566	10.5507	8.86109	11.043	11.5362	11.4666	9.34651	10.0084	10.1033
NEG8353	GM3 (40:2)	7.19967	6.12928	10.1421	4.21723	6.36982	8.87652	10.1163	6.32373	8.62936	6.38543	9.01123	4.73877	4.96347	4.22497	2.97269	4.90689	6.22497	9.67772	7.62205	9.23122	5.75489	6.09592	8.06609	4.56682	9.53138	3.89724	5.72247	6.6865	6.49825	4.01792	8.21432	4.00899	4.63807	9.69349	10.6165	5.73064	3.7866	4.43962	7.63662	-0.140826	7.60733	9.80735	6.39575	6.63081	6.33985	9.25739	7.04439	2.73118
NEG3516	SHexCer (28:1)	7.45943	5.29278	8.55459	5.9331	5.56071	9.45943	9.0954	3.85798	5.0045	8.3837	7.8392	4.10434	5.32193	2.26303	7.7879	2.12102	6.51096	8.82972	7.74147	7.18982	-0.751465	7.30378	7.10852	3.93546	5.04439	7.29462	5.44956	5.36107	7.99435	5.04876	8.49185	6.72792	4.27798	8.224	8.6865	8.01123	2.26003	7.76155	6.88264	4.12102	7.72792	9.20701	4.71699	9.82655	3.18428	9.29921	5.05745	3.64386
NEG4403	SHexCer (33:0)	16.1297	13.6325	16.8297	12.769	15.0532	15.0189	16.5908	13.5018	15.7576	15.5356	16.7355	15.7911	13.3443	13.5627	15.2949	14.6439	15.1196	15.6937	14.7628	16.6585	14.3373	16.6433	15.6467	14.6718	15.9992	15.5049	14.1908	14.5567	15.9246	14.3853	16.4956	15.968	13.3304	17.9547	16.6145	16.4153	14.3092	15.8727	15.5893	15.0743	16.3039	17.4676	13.5265	15.9036	13.8823	16.4672	14.4252	14.1674
NEG4380	SHexCer (33:1)	15.7313	13.2877	16.1946	12.043	14.1277	16.1236	15.6039	12.7997	15.8582	16.9984	16.3667	14.6883	12.2848	12.7649	14.6662	13.4893	15.1596	15.3547	14.8775	16.3145	13.6439	16.4544	15.3615	13.5746	15.7419	15.669	14.4054	13.7099	15.7287	14.0617	15.8918	15.2696	12.744	17.3895	16.2307	15.365	13.2453	15.3339	14.8918	14.1674	15.2326	17.262	13.3987	15.8012	13.0785	16.0554	13.9012	13.1098
NEG4551	SHexCer (34:1)	10.0768	7.70044	11.6257	7.42626	8.18488	10.5118	11.3106	7.96578	10.388	10.2046	9.96578	8.60733	6.72792	7.98868	10.1923	9.43671	10.9513	15.4285	12.8611	12.8842	9.25739	11.4512	11.2167	7.48382	9.98014	10.8455	9.57932	14.3443	12.5338	9.10591	11.3443	9.39017	8.3443	11.3498	11.2467	10.2167	7.90087	9.47978	12.1196	7.55459	12.5627	11.0362	7.61471	11.1485	8.53138	11.8611	9.71425	9.34651
NEG4949	SHexCer (36:0)	12.7731	11.1799	10.8297	10.0084	11.043	13.1564	12.9256	9.59619	10.7814	14.2732	11.5314	13.1277	10.6165	11.2467	12.9694	10.7142	12.0901	12.7271	14.5142	12.9069	11.5555	11.3718	13.2467	11.4615	12.5817	12.2318	11.5459	11.1033	13.9106	10.6257	11.5167	12.0498	10.4512	13.7628	13.2046	12.1548	10.42	11.9069	13.0651	11.6751	12.2107	13.6551	10.3106	12.8918	10.6618	13.1784	10.6795	11.9766
NEG4920	SHexCer (36:1)	10.1548	7.66534	10.7228	6.9542	8.58871	10.6257	10.9944	7.48382	10.2877	12.7814	10.6073	9.44294	7.67948	8.32193	10.0901	8.37504	10.0498	11.0566	10.7977	11.0701	8.75489	10.5699	10.5981	9.37721	10.0498	10.0901	9.11634	8.83289	10.697	8.91289	10.388	10.4919	6.79442	11.3106	13.3163	10.5018	7.34873	9.74819	11.3387	8.89785	10.4409	11.8337	9.16491	10.7977	8.12412	11.2877	8.9542	7.75489
NEG5145	SHexCer (37:0)	12.8803	10.4094	13.3163	10.8842	11.9837	12.6773	12.9622	11.043	11.8455	12.4691	12.7313	11.8533	11.6303	11.8297	12.2467	11.9218	12.412	14.2659	12.7503	11.2348	11.4615	12.6096	13.5387	11.1984	11.3663	12.3526	13.2015	12.2935	13.6439	11.5314	13.5265	12.7078	11.7313	13.2046	13.3304	13.4252	11.6303	12.0634	12.4742	11.7185	11.1799	13.9926	10.8533	12.6027	10.8842	12.5722	10.9658	11.0293
NEG5111	SHexCer (37:1)	12.8258	13.6325	13.2586	13.5864	13.0751	14.8775	14.6662	12.8118	12.8708	-0.140826	13.8037	11.7099	13.3853	12.8118	14.1033	13.6773	15.1908	15.1635	15.1908	14.0189	13.412	13.92	13.4512	13.5265	14.1437	14.508	14.863	13.9926	15.3339	13.5387	13.9567	13.9106	12.8823	14.5981	13.8238	13.4252	13.2571	14.464	14.2512	14.6937	13.2378	12.8688	12.7013	15.1477	13.0327	14.7731	14.0868	13.5387
NEG5342	SHexCer (38:0)	14.6439	14.3443	13.3718	13.3443	15.0743	15.2696	15.1477	12.7228	12.4538	11.7649	13.5627	13.9293	13.2877	13.5627	15.0743	13.2333	13.5387	14.6096	16.0232	13.3987	13.7731	15.0276	14.5265	13.043	13.6551	13.4767	14.4704	14.1033	15.8113	13.4767	13.9476	13.4893	13.6096	13.3853	13.8138	14.4252	13.6991	14.4893	13.4512	14.2213	13.9476	14.0701	13.2482	15.8263	13.4512	14.6718	13.5627	14.1115
NEG5304	SHexCer (38:1)	12.4226	13.1564	12.6795	11.5459	13.3443	14.0785	14.2061	11.5362	11.8337	12.2906	11.7013	10.1293	11.3554	11.4919	13.4383	11.5981	13.5864	11.6393	15.5142	11.388	12.1	13.6662	13.2393	11.8455	12.5746	13.4893	11.9873	12.9012	14.7885	12.4893	13.0396	11.1861	11.944	12.5387	12.0293	13.4893	9.64926	10.1799	12.769	12.5957	11.9181	11.2348	12.5746	14.7099	12.5934	13.9926	11.3106	12.4067
NEG5517	SHexCer (39:0)	13.0951	12.7773	14.0701	11.9944	13.3987	13.7628	13.8138	11.3387	12.7377	12.2076	13.0032	11.8376	11.5216	12.2107	13.9106	12.1706	13.5265	14.6883	13.4893	13.5387	11.9218	12.9106	12.5018	13.0967	13.4893	13.2644	12.8218	13.6991	14.7885	11.6662	13.1846	12.6595	12.3359	14.1517	13.464	13.5864	11.769	13.5265	13.4512	12.7936	13.5627	14.5922	9.98014	14.0532	12.2288	14.2805	12.5746	12.183
NEG5495	SHexCer (39:1)	-0.093879	0.978196	-0.320126	0.321928	0.782409	-0.207561	-0.336428	8.47573	-0.897006	-0.140826	-0.586406	-0.929611	7.55459	4.94486	6.23458	7.34873	-0.226004	0.111031	0.687061	-0.452057	7.10852	-0.261881	7.55459	4.47249	-0.307573	6.24413	-0.150401	-0.496142	0.111031	7.60733	-0.318326	0.238787	6.02901	-0.14401	-0.459973	0.0426443	7.48382	8.47573	-0.643856	-0.140826	-0.648372	-0.163268	0.695994	0.678072	6.16792	-0.520769	7.9542	7.37504
NEG5690	SHexCer (40:1)	13.1658	12.8198	12.7013	12.1706	12.4226	12.8975	12.2378	11.4564	12.2732	12.9855	12.9366	10.8297	11.7731	11.6165	11.8297	12.2137	12.5362	13.7099	13.5627	12.8708	11.5746	12.0293	12.5887	11.865	13.0206	13.3581	12.6119	13.1938	13.7313	11.8057	12.5265	11.6073	11.8727	13.6551	12.6073	13.0651	10.1674	12.9366	11.944	12.2497	11.8572	12.6528	11.9694	13.043	12.3443	13.8238	11.9476	11.5603
NEG5655	SHexCer (40:2)	11.6348	7.55459	14.4956	11.5793	10.6883	12.3443	12.8994	10.0224	12.42	12.5746	12.0934	9.81698	11.0498	11.6528	10.6439	10.4512	12.6165	12.3691	13.279	12.3636	9.96145	13.7936	11.7566	8.62571	11.6027	12.0189	12.9293	11.8376	14.9613	11.4357	13.2	11.2935	8.48784	14.1357	13.3304	12.3304	8.89482	12.1325	10.1799	11.3934	10.7398	12.7503	11.8218	12.043	9.59805	12.7207	10.5603	10.0224
NEG5944	SHexCer (41:0)	10.697	8	12.0802	7.03342	11.3387	11.2935	12.2586	8.02237	6.65821	9.38802	9.74147	8.3837	7.52356	9.60918	6.57289	8.50383	-0.226004	9.76818	9.90238	9.44501	7.98868	7.82018	10.4818	7.86419	9.2384	8.81057	10.42	9.58684	12.5746	8.15987	12.0224	9.52356	7.2384	12.5338	10.5411	9.48382	9.42836	10.8218	-0.643856	9.42626	10.0901	8.14466	6.94251	8.98299	8.19476	11.4767	8.633	8.40088
NEG5908	SHexCer (41:1)	10.1923	7.30378	12.9181	8.21917	10.2046	11.6211	12.7121	6.3906	8.77479	9.20945	9.86882	9.57365	8.14975	9.81698	9.33316	8.0607	10.3332	8.26209	9.46557	10.7977	8.9629	8.53528	11.1674	7.15987	7.76818	9.19967	11.5699	9.57365	12.6234	9.10329	11.5459	10.6257	7.99435	12.3078	11.9181	10.3554	8.91588	10.9513	10.0362	10.0084	9.72622	13.0549	8.05528	9.74147	7.06609	11.9403	9.24793	8.78136
NEG6153	SHexCer (42:0)	10.5507	9.22159	14.2438	8.56605	9.47978	12.446	10.9873	10.0224	11.6839	13.3853	11.1421	11.6528	10.2761	6.18982	11.446	8.81057	12.2348	11.42	13.9385	14.2213	9.86882	12.5118	11.7649	9.45121	11.3219	10.1923	10.6348	12.1196	12.4512	9.46761	13.5981	14.2877	8.16491	12.3772	11.2935	10.7977	8.01123	9.84706	12.9181	9.12928	11.0967	13.1066	11.5459	10.8057	9.37504	11.0967	9.31967	8.23362
NEG6088	SHexCer (42:2)	10.9944	6.82018	11.2527	9.17991	8.61102	9.61471	9.69174	7.18982	8.7211	10.9366	8.31741	8.10852	8.29002	7.90689	10.2877	11.9069	10.0634	15.3752	11.9069	9.75822	8.55842	8.9629	13.8435	8.41785	9.25974	10.5314	9.57554	13.0634	12.464	8.62205	9.76653	8.96867	9.18488	10.697	11.2288	9.89785	7.35755	9.39017	8.71425	9.03342	9.70044	9.81218	8.77149	9.24793	7.69349	10.8376	8.74483	8.55842
NEG6532	SHexCer (44:0)	11.8455	9.81378	11.4305	11.0566	10.0768	12.4147	13.464	9.51767	9.27845	12.2877	11.9476	11.2046	11.5934	11.3987	10.5603	10.8842	11.9873	11.6257	11.7185	12.0668	8.40088	11.5887	13.0701	10.0901	11.5314	10.9218	12.8591	11.1611	11.8057	11.5118	12.1421	14.3233	9.29232	13.5387	12.8823	12.2703	10.2288	12.4615	12.2015	11.3163	10.5793	11.7228	10.5411	11.4252	10.0362	13.0851	11.4305	10.2046
NEG6503	SHexCer (44:1)	11.1923	9.67596	11.7936	9.2854	9.81858	11.6662	12.2348	9.20212	9.44294	12.4331	11.2644	10.1163	9.43045	10.0901	10.5793	10.4818	10.9873	11.7649	11.4094	9.29462	9.56415	10.2046	11.4767	9.77972	11.1293	9.87958	10.4615	10.4305	12.043	10.2992	10.7977	9.64024	9.59991	12.5555	11.3554	11.3276	9.73978	11.4564	10.7482	9.83289	10.9944	11.7731	9.86882	10.9873	9.0954	11.6618	10.3443	9.01681
NEG6468	SHexCer (44:2)	12.2378	12.0327	13.1212	10.9658	11.42	11.7398	10.4717	10.7398	11.4564	10.1421	12.3359	10.1033	10.5603	11.2228	12.4818	11.6707	12.5957	12.5887	12.7164	12.1357	11.2644	11.0084	11.4305	11.2527	12.1706	11.2761	10.4409	11.5459	12.8899	11.1098	12.3498	11.6393	11.6528	12.1421	11.2288	12.0934	10.7228	11.9801	12.1737	10.9801	11.8057	11.2992	11.7649	12.3191	10.9366	12.3359	12.0532	10.7731
NEG6897	SHexCer (46:0)	6.30012	8.85175	10.2167	8.88874	5.56682	5.98413	-0.336428	11.6303	7.98299	7.07682	5.84549	9.54496	11.6073	11.4041	8.04439	10.2408	9.93811	4.76022	4.66676	8.18982	12.279	9.50978	10.6073	11.0566	5.94251	10.2167	8.02237	9.23122	7.57743	10.4305	7.08746	3.25096	11.2228	8.99152	4.05311	5.52042	10.1163	8.89178	7.72792	7.45121	8.77479	8.71081	7.8009	8.25267	10.8611	5.48543	12.2556	12.2348
NEG6867	SHexCer (46:1)	9.50581	8.71425	10.9513	9.44294	9.48985	10.9144	11.2703	10.5887	9.48985	10.6439	8.89785	9.34873	11.3826	11.5216	11.2761	10.2408	12.0224	10.4919	11.584	11.42	11.5411	10.9293	11.3498	10.1293	9.1267	10.944	11.8218	9.14975	10.9658	10.3663	10.0084	9.6987	10.944	10.8842	10.8611	9.52552	10.8611	10.2408	12.2318	9.20212	10.5507	10.7142	9.12153	10.42	10.4305	9.96578	10.1421	11.3663
NEG6834	SHexCer (46:2)	12.4041	11.9979	13.6096	10.4919	11.9366	13.3581	13.3304	10.4094	11.7936	11.5887	12.3276	10.4919	10.7228	11.388	13.412	11.8337	13.4893	13.5627	13.0154	12.8494	11.7099	12.6027	12.5167	11.3219	12.4014	12.7773	12.4041	11.8803	14.2363	11.5887	12.7649	11.888	11.4252	12.7503	12.2586	12.0293	11.0154	12.8178	13.4512	11.1548	12.4512	13.1016	11.0084	13.1244	11.1674	13.3581	12.1485	11.446
NEG7048	SHexCer (47:1)	10.1163	11.1163	9.62571	10.6165	11.4041	10.4409	10.1674	10.6439	9.16239	10.4919	10.0224	9.22641	10.1799	10.1799	10.1799	9.45121	9.76155	10.944	11.1737	9.5411	9.79279	10.1548	9.11634	9.34651	10.1163	10.3772	9.33539	9.40514	10.2527	9.30834	10.0768	10.8297	9.44087	9.62571	9.84392	10.5314	9.1472	10.2644	9.20457	9.90689	8.94837	10.2992	11.0768	11.6528	10.3772	10.0768	9.14211	9.93369
NEG7206	SHexCer (48:0)	9.75822	11.0967	9.31061	10.5887	10.8455	9.91588	10.1033	10.1548	9.48583	10.2644	9.78136	9.32193	9.95274	8.7879	10.0634	9.04439	9.45738	10.5411	11.2348	9.84235	9.17493	9.8392	9.49586	8.56224	9.95565	10.4094	9.81858	9.03892	9.74483	9.38802	9.57932	10.3987	9.30378	10.0084	8.94837	10.3106	9.33539	10.3332	8.65464	9.79279	9.07146	9.85643	10.8994	11.1485	10.7566	10.0084	9.57932	9.96578
NEG7189	SHexCer (48:1)	9.86109	10.5793	10.1163	10.5118	11.0901	10.697	10.4094	10.973	9.2854	9.77972	9.66888	9.03342	10.5507	10.9658	10.3219	10.2527	10.2288	10.2288	11.0084	10.2644	12.0835	10.5216	10.697	10.7566	9.76487	9.41996	10.7977	9.67596	10.5018	10.2288	9.82177	10.7566	10.944	9.70563	9.49586	9.93664	10.4305	9.63118	9.79279	10.1163	9.68475	10.2644	10.8842	11.4409	10.2877	9.04712	11.3443	11.2644
NEG7169	SHexCer (48:2)	8.52748	8.21432	10.6165	9.67243	9.53916	9.90388	9.78627	11.4305	9.13699	8.60733	8.3966	9.23601	11.769	12.2467	10.2761	10.8918	9.72451	9.23362	10.0362	10.1421	12.043	10.6528	10.7814	10.9366	8.18488	10.5314	10.7313	9.93369	9.23122	11.2288	8.62571	8.37938	11.3554	9.26209	8.96578	9.58496	11.8494	9.99435	11.9513	9.87344	10.4409	10.0498	9.57554	9.08215	10.7228	7.74147	10.5411	11.5507
NEG7330	SHexCer (49:0)	11.8727	12.279	11.1799	12.1325	12.8118	12.0014	11.2935	11.8258	10.1163	11.7398	11.2877	10.5018	11.9144	10.4818	11.8727	10.9069	11.2935	12.0014	12.8474	11.6439	11.3276	11.6795	10.973	10.7482	11.3443	11.744	11.8918	11.0014	12.0868	11.1923	11.6439	12.2732	11.043	10.388	11.3718	11.7773	11.2527	11.7228	11.1098	11.6393	11.1923	11.7936	12.4742	12.7035	12.2318	11.4357	11.0768	11.0224
NEG7312	SHexCer (49:1)	5.94251	7.27612	5.69209	0.321928	0.782409	6.31107	4.63807	8.45943	6.63081	3.80735	5.84298	5.16189	7.7211	9.17742	4.49825	6.48864	6.29829	6.51885	7.62205	4.81762	10.8138	6.16993	6.94251	7.7879	4.26303	8.55459	-0.150401	6.75489	6.57592	7.25739	5.66107	3.29719	9.49185	6.47249	6.24793	5.82018	7.02237	-0.158429	-0.643856	5.56682	6.31651	6.91886	6.61765	5.39575	7.52356	2.61589	10.4094	8.76487
NEG7434	SHexCer (50:0)	11.9908	13.1548	11.0498	12.7078	13.3021	12.0362	12.1421	11.944	10.6528	12.2167	11.42	10.4094	12.2497	10.8138	11.9908	10.8138	11.944	12.2046	12.446	11.9837	11.0835	12.0154	11.1163	11.2527	11.4615	12.3718	11.8765	11.42	12.8784	10.8994	11.8057	12.0835	11.2761	12.3359	11.3718	12.2992	11.2819	11.8765	11.1293	11.9658	11.3608	12.2137	13.0137	12.9403	11.9766	11.865	10.4512	11.446
NEG7626	SHexCer (52:0)	12.1453	13.0447	11.7936	12.3799	13.0102	12.3359	12.4435	12.2732	10.8842	11.744	11.5699	10.6795	12.4435	10.8376	11.8572	10.8688	11.973	12.5817	13.1115	12.0154	11.4357	12.1228	11.3163	11.0084	11.7773	12.3471	12.3163	11.5018	12.2732	11.2046	12.0566	12.3276	11.4767	12.0258	11.584	12.1768	11.6393	12.1389	11.2877	11.9801	11.2819	12.2527	12.7249	12.9476	12.6439	11.7895	11.4868	11.6707
NEG7611	SHexCer (52:1)	14.4831	15.1357	14.1517	14.6991	15.4672	14.5627	14.6096	14.5387	13.464	14.4512	14.0868	13.2288	14.5204	13.2122	14.6991	13.4893	14.464	14.8088	15.3233	14.4054	13.9293	14.4186	13.7419	13.464	14.2805	14.6551	14.6828	13.8138	14.768	13.863	14.2512	14.9567	13.6773	14.4054	14.0617	14.5746	13.9385	14.3233	13.8238	14.2438	13.5627	14.5805	15.0743	15.4153	15.0058	14.0701	13.8918	13.9476
NEG7601	SHexCer (52:2)	11.9694	12.697	11.1799	11.8178	12.2408	11.6211	10.8688	11.3608	9.58871	11.9549	11.6211	10.42	10.7731	7.93074	11.2527	10.4615	11.1548	11.6707	12.0634	11.2167	10.9513	11.1421	10.8218	10.3987	11.1228	10.8611	11.5934	10.0084	11.0566	11.4357	11.0901	11.9979	10.2527	11.4512	11.0967	12.0464	10.2992	11.5265	10.9218	11.5793	10.697	11.5459	12.1453	12.2877	11.8688	11.2819	9.65105	10.4512
NEG4706	SHexCer (35:2)	16.3056	15.9362	15.5537	15.5951	15.8965	17.2155	17.0755	15.2363	15.2061	15.0447	16.0596	14.7471	15.7126	15.4448	17.1264	15.6662	16.6792	17.1684	17.4951	16.2841	16.2696	16.6342	15.9153	15.6634	16.6039	17.123	16.8949	16.4512	17.0892	16.2586	16.4334	16.4846	15.4021	16.2475	16.2732	16.2859	15.8213	17.0221	16.0469	16.4704	15.9522	17.2729	15.3127	17.4772	15.9177	16.4815	16.2714	16.0276
NEG5085	SHexCer (37:2)	16.638	16.4071	16.0722	16.0659	15.8557	17.2547	17.0553	15.4318	15.3198	14.7936	16.4576	14.9792	15.4186	15.9246	16.9747	16.1437	17.3456	17.7804	17.4342	15.9837	16.1033	16.5702	16.3598	15.7471	16.3632	16.5188	17.1624	16.5981	17.2547	16.8301	16.0722	15.9658	15.5356	16.5065	16.5805	16.1674	15.6551	16.8857	16.0764	16.6159	15.9012	16.1115	15.392	17.3445	15.9223	16.7558	16.2456	16.2549
NEG5247	SHexCer (38:3)	15.0785	13.2107	14.6439	13.1984	13.8138	14.906	14.6991	12.7503	13.5627	13.3581	14.4318	13.6096	12.0154	13.3718	14.8679	14.2363	14.3718	14.9012	14.9837	14.997	13.412	14.6268	14.3021	14.4576	14.1752	14.906	14.4252	14.0868	16.2877	14.2659	14.8138	15.0362	13.464	15.435	14.1196	15.2099	13.6883	15.0617	14.5567	14.0617	14.6718	15.1357	12.7121	15.1437	12.9125	15.0362	13.7207	13.5746
NEG5463	SHexCer (39:2)	14.7099	13.3853	14.0102	12.8017	13.9385	15.1155	15.9083	12.8553	14.0532	16.4399	14.8484	13.9658	13.0049	13.9012	14.7419	15.1277	15.5567	17.0549	14.6607	14.8582	13.6211	15.4544	15.5142	14.7471	16.5234	14.7936	15.7419	13.5018	15.3954	14.9748	15.4087	14.9385	12.7398	15.0058	15.3615	14.9476	14.5142	15.5296	15.3163	15.3127	15.3056	15.1115	13.5142	15.3512	13.2877	15.3684	14.9106	14.0532
NEG5622	SHexCer (40:3)	12.3718	12.1066	12.9748	12.0868	12.6416	13.0413	13.3304	11.2586	12.6573	11.1357	12.2703	10.0768	11.1228	11.4305	12.6073	12.2198	12.0327	14.2061	13.9567	12.8317	11.3608	13.1115	11.7895	11.9181	12.8017	11.8494	12.933	10.9513	13.3163	10.9801	12.7035	13.0751	11.5265	13.6773	12.4383	12.8258	11.6211	13.1293	12.6926	12.3387	11.9069	13.863	11.4147	13.5627	11.8572	12.6393	11.6484	10.2408
NEG5872	SHexCer (41:2)	9.79279	7.57743	-0.320126	6.38716	7.62205	11.0901	12.9855	5.53605	-0.897006	-0.140826	11.1548	-0.929611	8.53916	9.41363	10.0634	8.24317	10.9069	10.0084	0.687061	-0.452057	7.88874	-0.261881	11.6165	-1.1078	10.8765	10.2761	11.7228	9.07948	11.7356	10.0768	9.03342	0.238787	8.08746	11.2992	10.2992	0.0426443	8.67596	12.0835	10.7142	10.0634	8.9629	9.15482	5.09592	10.3443	8.32193	13.0481	9.90689	9.38586
NEG6290	SHexCer (43:2)	8.26679	6.71425	10.0084	5.61765	6.97728	10.3332	12.4691	4.96809	5.9331	-0.140826	9.43254	6.61618	6.72792	7.19967	8.48784	6.51096	9.93958	7.78136	8.21917	8.83289	6.22689	8	9.54882	6.03782	-0.307573	7.8009	10.3772	8.72792	11.3554	8.37069	10.1799	0.238787	6.47249	9.63662	8.2854	0.0426443	7.19967	11.1228	9.23601	8.49586	9.96578	8.224	4.67243	8.29002	5.57894	11.5265	6.98868	7.06609
NEG6437	SHexCer (44:3)	12.1196	11.0014	14.3987	10.2761	11.2228	12.7056	13.6991	11.8533	12.7377	12.1389	12.7997	10.8688	10.388	11.4615	12.5459	11.9106	12.973	12.584	14.0617	13.8918	11.7099	13.1244	12.9144	11.769	13.7731	10.5018	12.3718	12.0901	12.9458	11.9476	13.2571	13.1469	11.1674	12.6773	13.5627	13.2015	10.7566	12.5699	12.7142	11.584	12.6073	13.5981	11.8842	12.6773	10.4717	12.8198	12.4993	10.9873
NEG6807	SHexCer (46:3)	10.2288	8.72451	13.1131	8.93369	9.78136	12.3021	12.4067	9.84392	11.7398	12.6461	10.3663	10.6883	9.7039	8.96867	10.6073	9.88722	11.5265	11.5746	13.9748	13.5981	10.944	13.1517	11.0967	9.90839	11.2935	10.5887	10.3443	11.6573	11.9979	9.40939	13.0396	13.2107	8.18488	11.4615	11.3772	11.9256	9.67948	9.69174	12.2674	8.7211	11.0154	13.6662	10.0634	10.8057	9.24079	10.5981	9.86882	9.50581
NEG7020	SHexCer (47:2)	7.08746	8.633	11.0293	0.321928	7.8392	9.98014	9.42206	8.50779	9.79604	12.4147	6.02015	10.9873	8.50779	7.46761	7.26679	9.35094	7.63662	8.03892	11.2467	10.6618	8.24793	10.1163	6.46761	8.46761	8.58871	7.55459	8.75489	11.1033	7.9542	8.63662	9.98014	12.7207	7.97728	10.2167	8.42206	8.90087	8.99152	7.70044	8.53528	7.56986	9.65642	11.6839	10.3106	7.40088	0.526069	7.09803	9.62571	8.3443
NEG7148	SHexCer (48:3)	10.5981	6.08534	10.1923	3.24945	7.96	9.85175	10.6795	6.91886	9.29921	10.4305	11.2408	7.66534	7.78136	10.1548	7.98868	9.2738	10.7228	11.2819	10.2992	9.69349	9.79279	9.14211	10.3106	8.98868	10.1548	9.85798	9.95565	7.40088	12.1261	9.61102	10.0362	9.31288	8.3443	9.52943	9.50581	10.0224	8.13955	9.64566	10.7228	8.19476	9.0607	9.3837	6.41785	8.99152	8.32643	10.2046	8.2384	8.91886
NEG7296	SHexCer (49:2)	11.1357	11.744	12.2137	11.5651	11.9801	11.3163	10.4409	12.6948	9.87498	10.7482	10.3987	11.2819	12.2527	12.06	11.5699	12.3907	11.4305	11.5216	12.1954	11.9476	12.9855	12.7814	12.6234	12.4589	10.7142	11.7977	12.4691	10.9801	11.2107	11.5314	11.3387	11.5362	12.8553	10.5314	9.65105	10.9586	12.5216	11.5018	11.4919	11.1674	11.5265	10.7566	11.6839	12.1196	10.5314	10.2167	12.6142	11.7566
NEG7388	SHexCer (50:3)	9.67596	9.91588	11.3987	9.70736	9.16239	11.9106	10.8842	10.7228	8.88874	8.82018	9.19722	9.35975	11.3219	10.7056	10.8994	9.99435	11.6027	9.33316	12.3049	12.0634	11.3332	12.1163	11.5699	10.4512	7.84549	10.7566	11.1098	9.76653	10.9293	9.92333	10.2644	8.75489	11.5603	10.3106	10.2527	9.67948	10.9366	10.3663	12.1228	8.84549	10.3332	10.1163	9.78953	10.7566	11.2644	9.76984	10.6707	10.9366
NEG7734	SHexCer (54:3)	12.7545	13.7313	12.3526	12.9961	13.7207	12.8494	12.5118	12.6551	11.4969	12.8277	12.6926	11.6484	12.6729	11.5699	12.8514	11.8688	12.6325	13.2046	13.5746	12.6595	11.933	12.4305	12.1293	11.7482	12.9622	12.5627	12.3772	11.9366	13.158	12.5651	12.4014	13.3718	11.8533	12.5118	12.1643	12.9676	11.973	12.4589	12.0258	12.5722	11.9403	12.7916	13.4383	13.6773	13.2512	12.0258	12.2877	12.1485
NEG7505	SHexCer (51:2)	9.87036	10.3332	9.04712	9.72792	10.7142	11.0154	10.7977	9.60548	8.89178	10.388	9.65821	8.76155	9.99435	9.10329	10.3772	9.2738	11.0084	11.8533	10.7731	9.77314	9.80735	10.42	9.96578	9.08746	10.3332	10.4512	9.92035	9.62753	10.2527	9.37721	9.71425	10.1033	9.18239	10.2046	9.26444	10.1799	10.0362	10.7228	10.2527	9.90539	9.69697	10.1923	10.2408	10.6257	10.1923	10.9873	9.92481	10.1923
NEG7684	SHexCer (53:2)	10.0498	11.8337	11.2288	11.6348	12.4512	11.1923	11.4252	10.0224	10.6257	11.3554	10.8688	9.85331	11.7056	10.2408	11.7607	9.79116	11.0901	11.6393	12.3247	11.2586	9.86419	11.1163	10.4094	9.67243	11.1674	11.4305	11.4564	10.2288	11.584	10.5981	11.5934	12.1861	9.40301	11.584	10.8057	11.2408	11.043	11.1861	10.973	11.2107	10.7731	11.3387	12.1674	12.3219	12.2644	10.2288	11.1357	10.388
NEG5060	SHexCer (37:3)	16.2549	14.7834	11.5793	15.049	15.1437	15.9385	16.0722	14.4831	14.392	14.7576	15.464	14.2805	14.5864	14.726	15.8751	15.1437	14.9926	16.601	16.7334	15.8775	15.0405	15.9036	14.8727	14.6439	15.8989	15.7393	15.5447	15.2586	16.456	15.3056	15.7153	15.6773	14.6382	15.9153	15.0992	16.0124	15.2363	16.2194	14.6828	15.9948	15.1317	15.9882	15.0102	16.5432	14.92	15.5922	15.3021	15.2512
NEG5441	SHexCer (39:3)	15.1155	13.3581	13.5864	13.5627	13.4893	13.8918	14.7207	12.3163	13.3163	15.9748	14.2877	12.1163	12.4767	13.6991	13.3987	14.1196	14.412	15.0785	14.3581	13.5018	13.3987	14.3373	13.7313	13.2586	14.3233	14.508	14.9522	12.5093	15.5326	14.4893	13.6325	12.6861	12.7773	14.8435	14.6268	14.6495	13.1596	14.6828	13.5627	15.2213	13.5627	13.5746	14.3987	14.0102	13.0583	14.8337	14.1196	13.3021
NEG6259	SHexCer (43:3)	12.5241	9.76653	12.7977	9.82018	10.9944	13.6773	14.508	8.98014	10.8994	-0.140826	12.9658	10.42	10.4409	11.5887	11.6795	10.3554	11.3987	11.4512	12.4691	12.3443	9.86728	11.4868	12.7164	10.3106	11.4409	11.3276	12.2906	11.8416	13.6551	11.2167	13.0951	10.5699	9.42626	14.3786	12.9125	11.8956	11.7731	14.0868	12.0634	11.5314	12.4486	12.2732	7.96	12.0396	10.5118	14.1437	10.5411	9.99435
NEG6990	SHexCer (47:3)	8.13955	9.89482	12.0119	8.15482	6.76818	9.783	10.2408	10.0084	11.1485	16.5356	7.45943	13.8337	12.2819	7.65105	7.91886	8.49985	7.59246	8.13443	9.71939	12.2819	8.91588	8.71425	8.84549	7.2854	8.04985	9.12928	10.3663	10.2408	8.55842	7.39232	7.04439	14.4383	6.93074	11.4041	9.37938	7.41785	8.5812	7.3837	8.66178	8.75822	9.36413	10.42	14.1984	5.69488	8.10329	9.53528	9.00282	8.32193
NEG7276	SHexCer (49:3)	10.2408	10.9801	11.9106	10.9366	10.9366	11.2527	12.2137	11.6839	9.50779	10.1033	9.57365	11.2408	12.2556	11.5746	11.3219	11.1984	11.6751	10.6618	11.2935	12.7419	13.3987	13.5627	12.5043	12.2198	9.76155	12.7249	12.1768	10.3332	10.7482	13.0984	10.8138	10.6618	12.8842	9.93221	11.42	10.2644	11.6839	10.7649	11.9908	10.2761	12.6484	10.5887	10.697	11.2467	12.7731	9.47168	13.4893	13.0549
NEG7801	SHexCer (55:3)	12.6416	13.412	12.4843	12.9855	13.6439	12.7814	12.8861	12.7916	11.6484	12.4793	12.1066	11.3772	12.9531	11.2935	12.9622	11.5934	12.4793	13.1706	13.7313	12.7313	12.1261	12.6991	11.8098	11.5746	12.2318	13.0634	13.0851	12.0934	12.9421	11.6573	12.4147	12.9366	11.7855	12.8218	12.2992	12.6662	12.2046	12.7398	12.0668	12.5507	11.6618	12.8297	13.3853	13.6991	13.2659	12.0498	12.0768	12.0735
NEG8070	SHexCer (60:3)	9.89482	6.24603	10.1548	5.76818	6.20359	11.9476	10.7228	5.54844	9.1267	-0.140826	10.1674	7.33985	6.10643	8.47573	10.3554	9.70908	10.2408	9.92481	10.2408	11.2819	7.57743	10.4094	10.5699	10.1799	10.7895	10.1799	9.99435	9.41574	11.3276	9.4818	11.1033	10.0768	6.06393	9.3015	10.8611	10.6073	9.22159	9.45533	11.0362	9.39232	9.73132	10.2046	5.15381	10.5981	0.526069	11.0634	8.06609	7.82018
NEG8243	SHexCer (64:3)	7.8392	6.9542	4.73877	5.34341	6.71425	5	6.25172	6.23074	4.72247	6.59544	5.04439	5.03122	-0.125006	5.66107	4.39232	-1.24811	4.93546	5.73877	6.90689	6.2817	3.54844	5.92362	4.66676	4.47249	6.6865	6.27426	5.59694	2.93734	6.20555	5.41954	5.05311	6.87036	4.67243	5.22497	4.47897	5.79181	4.47897	3.67807	5.55459	5.37851	3.36457	5.08746	5.75221	7.09803	5.71699	5.43296	4.69488	6.91886
NEG8197	GM3 (36:1)	7.33985	8.68299	10.2046	8.45533	8.5812	9.16742	10.6165	7.66534	9.90087	7.16993	10.0901	7.93664	7.43463	6.41785	7.56986	6.88264	7.27612	9.84235	8.86419	8.92184	7.11894	7.69349	6.37678	7.12928	9.55459	7.59246	7.56224	7.74147	8.16993	6.59694	7.24793	6.60733	6.83289	10.7056	10.7142	8.00562	8.64386	7.39232	9.02791	7.13955	7.70044	8.42206	8.96867	8.72451	8.9542	10.0768	7.93074	7.24793
POS8154	PS (36:2)	16.6653	14.4252	18.0667	13.6325	14.5326	17.3148	18.1986	14.2438	16.624	16.9161	17.3006	16.4893	12.5722	15.4576	16.622	15.5567	16.5188	16.2586	16.5981	17.0295	15.8799	16.0405	16.1556	14.6551	16.2841	14.9522	14.997	15.6745	16.7359	15.0951	16.655	16.2622	15.3056	19.0144	19.3634	16.4987	12.8494	15.4704	17.4553	14.9926	16.2769	17.0121	15.0868	15.3304	12.7997	17.3402	16.4071	13.8138
POS10109	TAG (51:0)	11.4818	13.3987	12.8899	13.4383	13.1954	13.2137	11.744	14.8533	12.6096	11.2877	12.2703	13.5018	14.9476	14.7313	14.1596	13.5387	12.2046	12.1923	12.8297	13.1596	14.4704	13.3718	13.2167	13.7099	11.1984	13.8533	13.9012	13.3304	11.9218	13.5864	11.7649	13.5627	13.9476	10.9873	10.42	12.388	14.0785	14.0447	12.6073	13.3304	13.1437	11.2167	13.863	12.4357	15.0575	10.3987	14.1357	14.4576
POS9235	PS (40:6)	16.0511	13.8533	16.6369	12.5555	13.6551	16.4704	17.7732	13.2877	15.9545	16.7065	19.0967	15.0319	11.1163	14.8435	16.3391	15.6154	17.1745	16.2023	16.8194	16.7203	15.3478	16.387	15.3373	14.5447	17.5037	15.3954	13.1596	16.6177	16.6684	14.0868	16.743	15.2769	14.5507	18.0521	17.682	17.5087	9.98014	15.5111	17.1319	14.1752	16.7719	17.6207	12.8037	15.2475	11.8688	19.1617	16.3443	12.5864
NEG8277	GM3 (38:1)	9.30834	9.26913	10.0498	8.93369	8.53528	10.1033	11.0293	8.20945	9.30378	8.5812	10.3663	6.91886	8.24317	7.19967	7.64386	7.32193	8.12928	11.0362	9.14211	9.56224	7.70736	9.45327	8.91886	6.55612	10.1548	8.52748	8.17493	7.55459	8.62571	7.99435	8.99718	7.96578	6.94251	10.8533	11.5746	8.0607	7.16993	7.62205	9.2384	6.83289	8.64746	10.4919	9.12153	10.2644	9.13443	10.4305	8.25739	7.33985
NEG8104	GM3 (34:1)	10.5411	8.93664	13.1389	8.53138	8.7039	11.3163	13.8238	8.01123	13.3163	8.85175	13.6325	7.63662	7.33985	7.11894	8.8009	9.65642	9.79442	12.3332	10.3332	12.3415	7.65821	9.90689	10.6165	7.17991	13.0154	7.40939	7.7879	8.51175	10.3772	7.24793	11.4305	8.45121	7.34873	13.464	14.4383	9.53722	7.37504	8.18982	12.4014	7.7879	10.5507	11.5068	8.44294	8.31288	9.14466	13.412	9.95128	8.08746
POS11709	TAG (58:8)	16.387	18.1217	19.3944	17.5695	17.9937	17.6763	17.357	18.7797	18.5137	15.9153	16.9935	17.754	18.2402	17.7606	18.1324	17.3701	19.5394	18.0529	19.4871	18.3148	19.0489	18.2072	18.3223	18.0699	16.7467	20.1682	17.6176	18.7316	19.7668	17.5871	18.0769	19.209	17.8345	14.3092	14.8088	18.459	17.9592	18.3267	17.837	17.3152	18.1124	15.5746	17.6379	20.1597	19.4394	17.2077	18.806	19.5517
NEG8155	GM3 (35:0)	6.90689	8.71081	10.7977	8.14466	8.66888	10.0224	10.3219	7.74819	12.4067	11.3387	8.27146	9.47168	7.83289	7.18982	7.53916	7.15987	7.18982	9.11374	9.11114	8.85798	6.1334	7.55459	7.35755	7.45121	12.3526	8.14466	7.53916	8.08746	7.8392	7.03342	8.73471	8.30378	6.89482	10.2046	10.944	7.66534	7.49185	9.62388	10.0498	7.67948	9.07414	8.98584	8.94544	8.54303	8.53528	9.71939	7.74819	7.22882
POS7595	PS (34:1)	15.7885	12.1611	16.0014	11.7013	11.973	15.0362	17.3779	11.9181	14.9522	16.5356	16.4236	14.6662	11.1163	13.9658	16.1733	15.2061	14.2061	14.7885	14.7576	15.9948	13.1293	14.7783	14.997	12.5911	16.2622	13.8727	12.1389	14.4704	15.7233	13.6439	15.863	13.7207	14.3021	17.7065	15.049	15.3581	10.7895	13.5981	16.528	12.4818	15.3478	15.5746	9.71596	13.7731	10.2877	16.9086	15.448	11.8455
POS11676	TAG (58:9)	15.6828	18.2159	18.8283	17.6122	17.9456	18.3297	17.0014	19.3911	17.8254	15.4448	16.9842	18.0991	18.2765	18.7	17.0181	17.7237	19.8008	16.9082	19.5282	18.3575	19.2644	18.4692	18.8402	18.3246	16.3408	19.5895	17.7944	18.256	19.0005	18.0363	17.8112	17.3587	18.0953	13.5746	14.2438	17.7003	18.008	18.7166	17.5922	18.079	18.1417	15.0909	17.9361	18.952	19.3566	16.8847	19.1001	18.9323
POS9636	TAG (50:3)	15.5627	17.896	16.3803	18.5276	17.3332	16.2567	15.0826	18.6767	16.5937	15.1236	15.9177	17.2368	18.9651	17.9074	17.9009	17.5896	16.2307	16.208	15.906	16.5908	18.3532	16.871	16.635	17.6017	15.6467	17.1996	17.5669	17.5673	15.997	17.8836	15.9522	15.8411	18.1644	13.3581	13.8138	15.1984	17.9827	17.7823	16.1196	17.8839	16.5552	15.4608	18.0853	15.5204	18.8044	14.1437	18.3312	18.8721
POS8722	PS (38:3)	19.2128	16.1888	18.4019	15.4608	16.5003	17.5855	18.0483	16.3039	15.863	17.004	19.4746	16.6478	13.9106	16.8302	17.0221	16.5142	18.2219	18.0749	17.6302	17.1881	16.7261	18.1772	17.6062	16.4071	18.041	16.0785	15.6211	17.6655	16.7662	15.1752	17.6163	17.4847	16.6554	18.5069	17.1633	17.808	13.464	16.4431	18.3454	16.0554	18.1919	18.0671	15.4956	17.6225	14.8188	18.5045	16.735	14.8088
NEG4221	PE (38:5)	18.1989	16.601	17.1571	16.3021	17.1685	18.1777	18.7206	16.0638	17.0248	17.5432	18.1083	16.9266	16.5462	16.6922	17.9303	16.9029	17.5453	18.998	17.8325	18.285	16.6345	18.3506	17.3893	17.1809	19.5474	17.3594	17.9589	16.7294	18.2957	17.6729	18.3541	18.6287	16.0405	18.4346	18.5114	18.0973	16.9328	18.084	18.3278	17.8276	18.2203	18.578	16.0167	18.1837	16.3547	18.3087	17.217	16.896
POS10156	TAG (52:6)	15.7287	18.3747	16.068	18.8886	17.8537	16.2156	16.0992	19.6355	16.7829	13.8823	16.6647	18.4043	20.2486	19.5412	18.1556	18.5294	17.9747	16.5702	17.5311	17.1951	20.3112	17.489	17.7458	18.7379	15.5326	17.9106	17.999	18.6643	18.22	19.0092	16.8249	15.2549	19.4729	13.1861	12.9421	15.1713	19.7992	18.5636	15.7233	18.6294	17.2641	14.2512	18.9934	17.1212	19.8388	13.7731	18.9656	20.1201
POS11326	TAG (56:6)	18.764	20.495	20.8794	20.0198	20.3122	19.9498	18.6177	21.4617	19.3551	17.6952	19.7571	20.5702	21.4456	19.8461	20.2432	19.8228	20.1262	19.5937	19.6021	20.1888	21.3516	21.1846	20.7304	19.9227	18.4653	20.7818	20.7697	20.0254	20.2472	20.8872	20.0047	20.0969	20.2749	16.3954	16.7391	19.3894	20.8918	20.8351	19.664	20.0514	19.8134	17.601	20.3031	20.6417	21.7954	18.1457	21.671	21.0487
NEG8397	GM3 (41:1)	8.20457	4.57289	11.2228	0.321928	4.96347	9.98014	10.9658	6.85798	11.1611	8.19967	10.388	6.74147	5.82782	6.88264	6.83289	7.15987	8.27612	10.0498	10.6707	10.9293	8.34873	10.0768	9.00562	7.92481	12.1421	9.01123	7.02237	7.77479	8.82018	6.04439	10.0634	6.56071	7.21917	10.2992	11.2992	9.89785	7.41785	4.45286	10.7313	8.25739	9.70217	10.7649	4.21723	8.13955	5.2854	10.2288	8.633	5.89482
NEG8112	GM3 (34:0)	8.33985	9.33092	11.1799	8.43045	8.83605	9.18239	11.9366	7.74819	11.3276	7.8392	11.7524	6.18388	7.86419	6.33985	7.81378	7.60733	8.18488	10.6073	9.69523	10.2877	7.18982	8.15987	8.78136	6.74147	10.944	7.72792	7.83289	7.52356	9.07414	7.33985	9.33985	8.24793	7.47573	11.5603	12.3772	8.45943	6.90689	7.8392	10.3332	8.08746	8.75489	9.71939	9.07146	9.09011	8.36632	11.6027	8	7.2854
NEG8358	GM3 (40:1)	9.44708	5.1127	11.6751	5.42962	5.56377	10.1293	11.9801	-0.0923402	10.8297	7.24793	11.6165	7.61471	5.85549	7.42626	9.29692	8.48784	9.13699	11.5603	9.82972	10.6165	6.88264	8.61839	8.97728	6.84549	11.5981	5.92837	5.95652	8.43879	9.09803	5.78136	10.4717	7.36632	6.29278	10.7814	11.6165	8.29921	-0.870387	8.03342	11.6165	6.43962	9.77314	10.5699	7.98868	8	6.57592	11.7814	10.1799	7.18982
POS11846	TAG (58:3)	17.4099	18.3372	18.1628	17.6463	18.3074	17.8951	16.7769	19.3566	17.0377	17.9247	17.9002	20.3292	19.273	20.7966	19.1394	19.5964	18.2405	16.5065	17.6998	18.7544	20.0065	18.2359	18.581	18.7684	16.8065	18.1862	18.9453	18.0035	17.5212	18.1014	18.1372	19.0042	19.521	14.8037	15.1908	17.4739	21.6125	19.1187	18.5602	18.949	18.5964	16.2194	18.7899	18.1302	19.9583	15.641	18.5814	18.2569
POS9477	TAG (50:6)	12.2556	13.1066	11.3663	13.7313	12.905	12.5887	12.0498	11.9586	12.0498	13.1244	10.8994	10.3772	12.2288	10.7895	12.158	10.8842	11.446	11.5118	11.5265	11.5793	11.7524	10.8297	11.4818	10.8842	12.7895	12.4305	11.0901	12.2877	11.9106	11.3718	12.8669	12.8899	11.3772	11.5746	11.4409	11.1799	10.4615	11.6211	12.1674	11.8218	10.9944	10.4512	12.6729	11.7936	11.2819	11.9403	11.2288	11.3608
POS8947	TAG (48:3)	13.7731	16.1196	14.2288	16.9108	15.9725	13.9748	13.5981	17.9327	14.7936	14.412	14.1517	15.7524	17.6088	17.5122	16.7704	16.6633	14.8037	14.3512	14.2949	14.7313	17.4511	15.3269	15.3819	16.4431	14.3718	15.0189	16.7876	16.9219	14.5507	16.6317	14.2805	14.3718	17.2824	13.0885	12.5459	14.2438	16.1908	15.6096	14.2805	16.1196	14.7783	14.0102	16.2823	14.3233	16.9498	13.464	17.4599	17.3765
POS6082	PE (32:0)	16.2251	15.3478	15.8942	15.0532	15.3512	15.1357	14.5981	14.5687	15.1196	15.0617	15.8965	14.5805	14.5981	14.906	14.7524	14.8386	14.7783	14.92	15.1236	15.3339	14.2213	15.0319	15.2805	14.6439	15.5326	15.1277	15.0701	14.9837	14.8386	15.4054	15.9904	15.9362	14.4576	15.9658	15.5296	16.4203	14.6551	14.92	15.6382	15.1196	15.1596	15.5111	15.1477	14.9748	14.2438	15.8582	13.5507	14.4318
POS10649	TAG (53:2)	16.2549	19.6818	16.9631	19.5705	18.8121	17.706	16.4815	19.9924	18.2099	19.6337	17.6836	18.599	20.0244	18.68	19.1669	18.7941	17.4802	16.8564	17.5432	18.1177	19.3491	17.4565	17.2413	18.8648	16.9482	19.2717	18.8911	18.4113	16.7431	18.9002	17.3003	19.4054	19.1539	14.6718	15.7524	17.6819	18.8487	19.2901	17.5463	18.8897	18.3182	16.2913	19.3086	16.944	20.0343	15.6382	19.5346	19.6716
POS5438	PE (30:0)	13.8238	12.7503	13.863	11.8572	13.2076	13.2877	12.7356	11.6027	13.1846	15.9385	11.9181	12.1923	10.9801	11.7895	13.3853	12.2556	12.8376	12.973	12.7936	13.7099	11.5651	13.3987	13.4252	12.3718	13.263	13.9658	12.944	12.5191	12.5435	12.5934	13.9012	13.5265	11.6528	13.8823	13.2512	14.365	12.2348	12.8553	13.8435	12.2167	13.3853	14.0785	11.3554	13.464	11.7649	14.3443	11.2107	12.1611
POS9785	TAG (50:0)	18.1373	18.2545	18.2088	19.9294	17.9581	19.0092	17.3086	18.2067	17.8699	18.558	16.068	16.4104	18.0514	16.8318	17.6241	17.345	18.2481	17.3728	18.0264	17.6036	17.5959	17.6276	17.7154	17.3004	18.2267	18.3084	18.2277	17.5967	18.1186	17.4916	18.6054	18.4529	17.9007	15.2326	16.5552	16.412	17.4252	17.1305	18.8715	17.7559	18.3138	15.7498	17.8917	17.9214	17.5355	17.4113	18.1311	18.0526
POS9614	TAG (50:1)	17.911	20.8701	18.5051	21.2942	20.0029	18.909	17.4478	20.5254	19.5101	18.8284	18.8491	19.7891	20.8103	20.2235	19.8059	20.1377	19.265	18.1516	18.1496	18.7497	20.2172	18.8708	19.066	20.3671	18.6183	19.8983	19.7825	20.0043	17.9748	20.2829	19.0356	19.0861	20.796	14.8386	15.8989	17.785	20.2641	19.7202	19.0596	20.2279	19.3421	16.9631	20.7057	17.5228	20.7785	16.9807	20.1539	20.6807
POS9074	TAG (48:0)	12.0668	12.8474	12.1984	13.9837	11.1485	11.8416	10.1293	15.4767	13.1532	10.8218	11.5981	13.3718	15.7783	14.5981	14.0951	14.3373	10.8688	11.5459	9.7211	12.7793	15.3373	13.1485	13.1261	14.1277	11.1548	13.3304	13.7419	13.3987	11.6303	14.4893	11.2107	10.3443	14.7419	8.04439	9.2854	11.2107	14.7731	14.0951	12.4226	13.5746	12.3745	11.9873	13.5387	11.2107	15.1317	8.07682	15.2326	15.641
POS8925	TAG (48:1)	15.2877	18.838	16.7896	20.359	17.7189	16.8057	15.0743	19.7095	18.0549	17.2671	16.4431	18.9779	19.8788	19.673	18.9546	19.4031	17.3195	15.7706	15.7445	17.2624	19.1479	17.3686	17.6804	19.6768	16.1477	18.3601	18.6741	18.9219	15.8799	19.4875	16.8612	17.046	20.2986	11.3608	12.3359	15.412	18.9741	18.3294	17.1907	18.7539	17.8271	14.7524	18.7771	14.9613	19.687	14.508	19.3392	19.671
POS11739	TAG (58:7)	10.5507	12.3415	10.4615	12.183	12.0224	10.8138	10.6795	11.2348	11.3276	11.9293	9.14466	10.2167	10.388	7.8392	12.5911	12.2137	11.2288	11.1737	11.6393	10.5314	11.769	10.6883	10.9658	11.8727	11.1737	11.6393	11.8017	11.0768	10.944	10.2408	12.3934	11.7977	11.8572	10.697	10.2167	10.5018	11.8803	11.4357	11.4615	11.5068	11.6119	10.7482	12.8611	11.2228	11.2288	9.72281	11.1163	10.4094
POS11290	TAG (56:7)	18.2393	20.4538	20.1029	18.9168	19.7633	19.1658	17.5534	20.7364	19.3257	16.6588	19.0014	20.1381	20.6383	19.4796	19.6144	19.3212	20.0525	19.2108	19.4872	19.7625	21.4626	20.5266	20.1916	19.5809	17.5996	19.9435	20.2673	19.8434	20.3149	20.6387	18.6259	19.4212	20.2546	15.1946	15.6662	18.9372	20.7092	20.5668	18.8298	19.7147	19.7974	17.3131	19.7388	19.9227	20.943	18.222	20.9689	20.4992
POS9530	TAG (50:5)	15.1752	17.9698	16.2137	18.8981	17.4668	16.0362	14.768	19.5593	16.7795	14.8188	15.7936	17.8727	19.8661	19.5753	18.1989	18.4335	16.6112	16.1437	15.7393	16.0167	19.7462	17.3028	17.7764	18.5246	15.0058	17.2106	17.5268	18.4264	16.3598	18.8661	15.718	15.5687	19.4285	12.6795	12.6751	14.7987	18.9976	18.0755	16.0383	18.4204	16.6685	14.2586	18.4237	15.7313	19.5409	13.3021	18.96	19.7203
POS2371	LPE (20:4)	12.3718	12.664	13.6096	12.1421	16.0124	12.6348	15.4021	12.0934	11.2348	12.06	12.6528	12.6948	14.1196	12.412	12.3443	12.1163	12.9144	14.3443	15.6634	13.2318	12.6883	15.6745	14.7366	13.4512	12.5167	15.3408	16.4688	12.9513	13.8037	13.8138	13.0818	11.8057	12.9531	12.6348	14.3233	12.6817	11.6528	12.7977	12.2378	16.0909	12.2819	13.1	11.3276	13.6551	15.5805	13.3163	12.7356	14.4576
POS8353	TAG (46:2)	15.7233	19.0451	16.7577	20.2678	18.4894	16.9289	15.7498	20.2821	17.9158	16.4285	15.9545	18.18	19.808	19.1177	19.9955	18.8329	16.948	16.4752	16.2118	17.4659	19.1021	17.3511	17.1476	19.0631	16.1176	18.2762	19.3721	19.0562	16.7263	18.916	16.7834	17.0395	19.7836	14.183	13.5627	15.7628	18.289	18.1953	17.3371	18.6307	17.6076	15.5111	18.6565	15.8411	19.5859	14.8238	19.7986	19.8105
POS2644	LPC (18:1)	18.5972	15.7961	18.1989	15.1946	17.6078	19.3258	19.2801	18.697	19.4442	18.8669	18.8725	16.0254	15.913	15.601	17.6735	18.5457	17.5949	19.1556	17.9915	19.4728	17.5526	18.1854	18.4784	17.4834	19.6841	17.0739	16.9852	18.7859	18.0978	17.1461	18.4813	16.758	15.5951	18.796	20.6294	19.2148	15.6439	17.0166	18.5413	15.9545	18.3329	19.3031	15.1317	16.9811	17.6464	19.1708	16.8339	15.6662
POS8984	TAG (48:2)	14.5447	17.3111	15.3304	18.0612	16.7578	15.4987	14.3718	18.4695	16.1733	15.1908	14.8435	16.8396	18.3899	17.4889	17.9262	17.1456	15.5627	15.365	15.0826	16.0426	17.759	16.1713	15.7654	17.1348	15.0405	16.6383	17.6203	17.2288	15.1357	17.3888	15.2363	15.4576	17.8725	12.9366	13.1261	14.6154	17.2311	16.8621	15.6068	17.0979	15.959	14.8918	17.3786	14.6718	18.316	13.7099	18.0363	18.2215
NEG4196	PE (38:6)	19.6685	17.8581	17.8062	17.7958	17.8179	19.561	19.3383	17.1006	17.8972	18.4592	19.4411	17.2263	17.6075	17.6594	18.5542	18.2744	18.8613	19.3506	19.5842	19.1829	17.8107	18.5116	18.2018	17.7741	18.9415	18.5772	18.176	18.136	19.6043	18.2502	19.0102	18.5707	17.3453	20.089	19.341	19.1879	17.7662	19.0293	18.64	18.768	18.5985	19.4566	17.9297	19.017	17.5072	19.7939	17.9167	18.0101
POS13073	TAG (66:3)	13.1611	13.3853	15.7046	11.7056	13.0447	15.6634	15.1477	14.1674	12.4486	13.9926	15.4736	20.0914	14.8188	20.7631	12.8669	16.694	14.0951	12.6528	13.3718	17.4712	13.7936	13.1261	16.2288	12.4843	12.9567	12.769	15.0362	12.8376	13.203	16.9669	14.9012	16.911	13.0189	12.0934	12.2644	14.5864	18.8441	15.2061	16.093	16.1397	17.1265	11.9658	12.6751	13.9658	15.1556	11.9622	12.0327	16.0276
POS6993	SM (36:0)	16.4415	16.5462	17.7673	16.0124	16.617	16.1927	17.0976	16.2269	16.4624	17.951	16.8074	14.9153	15.9658	15.2877	16.7831	16.7058	17.5338	17.9519	17.0738	16.5627	16.5219	16.2696	17.4209	15.3269	17.3795	15.6773	16.2042	16.2714	17.8128	15.913	16.6786	16.8713	16.0167	16.4366	16.7767	17.0874	14.3373	16.0405	16.579	15.8163	16.5173	16.5018	16.7633	16.6024	15.7287	16.8188	16.185	15.624
POS11812	TAG (58:4)	17.1781	17.3463	18.7647	16.9341	18.0159	18.0366	17.3075	18.684	16.688	16.6212	17.1861	19.523	18.2208	20.2264	18.1739	18.5015	17.7857	17.5159	18.0682	18.3792	19.4868	18.7178	18.8176	17.2829	16.5234	18.0874	18.3692	17.5073	18.1867	17.8261	17.7768	19.333	18.5078	14.3987	14.7628	17.6632	17.4074	18.5376	18.0509	18.3292	17.9119	15.8918	18.0679	18.8753	19.2798	16.6753	18.9449	17.9974
POS10425	TAG (52:0)	16.6334	17.6265	17.4086	19.6586	17.1139	18.5645	16.754	17.8343	17.2231	17.8776	15.4186	16.1888	17.529	16.049	17.4502	17.5442	18.2569	17.4534	17.7026	16.5034	17.2645	16.3718	17.3177	17.4848	17.2938	17.7461	18.1301	17.4161	17.5897	17.3015	17.9833	17.9561	17.8527	13.7099	15.5893	15.6937	16.7942	16.8292	16.9023	17.5354	16.494	14.5627	17.3349	17.6248	16.5356	16.7443	18.1313	17.7452
POS11356	TAG (56:5)	18.9311	20.3917	20.8768	20.2528	20.1618	20.0199	18.913	21.127	19.3092	17.6928	19.5004	20.2914	21.2002	19.4208	20.131	19.3286	20.436	19.5002	20.1585	20.128	20.9049	20.6512	20.5113	19.3586	18.5769	20.4318	20.7449	19.8995	20.2402	20.7035	19.9165	20.3567	20.1468	16.1216	16.8986	19.7741	20.6201	20.6633	19.5502	19.9817	19.7376	17.6635	20.1231	20.7505	21.6365	18.5088	21.4585	20.7559
POS12609	TAG (62:3)	15.5864	15.365	17.9203	14.9339	16.3529	18.3326	16.8324	16.7119	15.0189	16.2363	16.4186	20.283	16.9722	21.0595	16.2251	17.628	17.1452	15.0058	16.2118	18.4367	17.6874	15.4153	18.3718	15.7987	15.7757	15.8533	17.1611	15.6773	16.318	17.6561	17.0444	18.8032	17.0054	13.9293	15.2586	17.4213	21.0487	17.558	18.0736	18.109	17.3828	11.9366	15.5893	16.7396	18.0461	14.6551	15.755	16.6379
NEG1856	LPC (16:1)	12.8669	10.2992	13.3581	9.78136	12.5362	13.6211	15.2326	13.8435	14.5746	12.9144	12.863	10.8918	9.77479	10.5699	12.933	12.2848	12.0498	14.2061	12.4435	14.6039	12.7356	13.8918	13.3021	11.9403	14.7731	13.2863	11.9476	13.9476	13.3581	11.2703	12.605	11.7731	10.1923	13.9926	14.6718	13.5864	10.6883	11.8098	13.5864	10.1548	13.2747	13.9385	9.82337	12.1643	12.2348	14.1984	11.0362	10.1421
POS3210	PE (23:4)	11.4409	10.7228	10.42	9.16239	11.4147	11.7142	12.5142	8.98868	11.4717	10.9586	11.2348	10.6348	8.45533	9.86728	10.5603	10.4512	11.2586	12.8823	11.1357	11.4818	8.77149	11.7313	11.3608	10.6618	13.3021	11.2527	11.5265	9.64566	10.6707	11.1611	12.1163	12.1485	8.88874	10.8533	12.3049	11.2046	9.71596	11.2586	12.3471	11.1737	12.5191	12.06	9.77808	11.7895	8.43045	12.5093	10.3554	9.93517
POS6404	PC (30:0)	21.934	21.2609	22.5768	19.7636	22.0279	22.223	22.0734	21.187	21.7817	21.2335	21.7298	20.254	19.2182	20.5951	22.1163	21.0423	21.0872	22.5737	21.9692	22.8724	20.2784	22.596	21.935	20.8738	22.8656	22.6927	21.4631	22.3177	21.9451	20.8342	22.5542	21.833	20.336	22.5356	22.5615	23.1934	20.9952	22.0823	22.7292	21.0223	22.6347	22.8774	19.7243	22.2289	20.0365	23.0984	19.5219	20.0011
POS10870	TAG (54:4)	14.9613	17.0863	16.4431	18.0308	16.508	15.6382	13.8823	18.1202	16.2419	14.9012	15.3373	17.2006	18.003	17.2539	16.5922	16.9193	16.1074	14.8386	16.0383	16.7022	18.1981	17.0537	17.0086	17.1571	14.4186	17.0714	16.7643	17.0819	15.5805	17.4441	14.2213	15.0951	17.5647	12.9766	13.9293	14.4383	17.5009	17.261	15.9948	16.9019	16.3971	16.1053	17.2326	15.4186	18.1538	13.8727	18.0962	17.6949
POS10691	TAG (54:8)	13.6551	15.7313	14.5687	16.2931	15.9362	14.0102	13.9012	17.4885	14.1752	13.7524	14.6096	16.3056	17.8634	18.5073	15.8263	15.997	14.6607	14.3233	14.5507	13.6325	19.1984	15.1556	15.7471	16.6564	12.8455	14.9246	14.0868	16.7491	15.786	16.2823	13.1196	13.7207	16.6304	11.2228	11.5167	13.8727	18.1912	16.3478	13.6551	16.2475	14.7099	12.446	17.5015	14.2586	16.8305	13.5981	16.4624	17.376
NEG4557	PE (40:5)	16.7691	15.4576	17.1345	14.9385	15.9476	17.436	18.0822	15.0058	16.9224	16.6474	17.2717	16.6629	15.7046	16.2859	17.1363	18.0351	17.7869	19.1893	17.0939	17.8331	15.8411	17.8666	18.1478	17.2818	18.7926	16.8102	17.9758	15.9613	18.2825	17.5094	17.4164	17.6348	14.8337	17.8715	17.7489	17.1821	16.9118	17.6219	17.8832	17.3274	17.8196	17.5724	14.5627	17.4633	14.9748	17.655	17.3934	16.4672
NEG3884	PE (36:4)	18.3085	15.2769	17.6393	15.5627	15.0532	19.5357	18.9158	15.5204	15.448	15.9316	17.383	14.5387	15.3512	17.0155	17.6465	16.2042	18.3786	18.7003	18.4578	17.6612	16.2931	19.7571	18.6508	16.1417	16.7963	18.096	18.1429	17.0865	17.9221	16.0889	18.0465	17.1658	16.2895	17.7924	16.7563	16.5432	16.1517	16.7325	17.3604	17.0349	17.0325	17.6599	16.346	18.9528	15.9293	17.0539	15.2213	15.1713
POS7598	PE (37:0)	21.9968	21.1785	21.6255	20.5729	21.886	21.9956	21.899	20.0888	21.5306	21.9479	21.6622	21.2824	20.0503	20.717	21.7875	21.01	21.8213	21.9018	22.179	21.8173	20.4271	21.5948	21.3243	20.9699	22.0248	21.7074	21.0884	21.7031	22.2386	21.0755	22.1569	22.0812	20.5688	22.1281	21.7904	22.1402	20.3246	21.5274	21.8384	21.239	21.7824	22.1797	20.6013	22.0368	20.5642	22.0827	21.03	20.3914
POS11765	TAG (58:6)	17.3971	18.555	19.7477	17.676	18.5269	18.7648	17.474	19.3937	18.0231	16.1115	18.0662	19.0411	19.2488	18.4233	18.3297	17.9402	18.8788	17.9376	18.4832	18.7772	19.5718	19.6531	19.4189	18.1937	16.6693	19.1206	19.0268	18.0999	18.7747	18.8854	18.42	19.3912	18.4044	14.4054	15.3547	18.837	19.4213	19.4446	18.4574	18.336	18.4017	16.0036	17.9921	19.4642	20.0766	17.1451	19.9345	18.9392
POS8289	TAG (46:1)	13.3853	16.1397	14.1752	18.3752	15.4448	13.6883	12.9801	18.6291	15.7783	15.3021	13.3304	16.8166	18.391	18.9052	17.4818	18.0871	14.7419	12.8842	12.7056	14.5204	17.9739	14.8679	15.9499	18.3791	13.0413	15.7498	16.6195	17.2519	13.6883	17.7786	14.0951	14.4893	19.4818	8.59991	8.26209	12.8494	17.0552	15.846	15.0868	16.3937	15.3127	12.3608	16.0826	11.9181	17.3345	11.9766	18.4908	18.4938
POS8892	TAG (48:4)	14.6154	18.1945	15.7654	19.0287	18.1371	16.0575	15.0362	20.5543	17.2698	14.4576	15.3954	18.069	20.0882	20.1403	19.324	19.2738	16.5003	16.1965	15.6523	16.7731	19.9044	17.7191	17.6828	18.9283	15.0405	17.3915	19.2819	19.4464	15.977	19.0167	15.8654	15.1437	19.7593	12.6751	12.2935	15.0701	18.6473	18.0389	16.387	18.5456	16.9464	14.8287	18.5797	15.3127	19.4371	13.4893	19.9235	19.7743
POS2612	LPC (18:2)	17.4481	14.9567	17.3809	14.7419	16.0014	18.4543	17.9301	18.1513	18.7702	16.8933	17.6482	14.1596	15.0532	15.1674	16.1635	16.0909	17.0201	17.4353	16.859	17.6789	17.3557	17.2018	17.7597	15.5537	17.5186	15.6883	16.5731	17.0603	16.1576	16.275	16.684	15.726	15.6439	17.4244	20.108	16.8366	14.7419	15.6183	17.4261	15.5477	16.4318	17.1072	15.5687	15.7834	16.9649	17.1219	15.5627	15.3021
POS2430	PE (19:2)	11.2527	10.3106	10.5411	9.98014	10.3554	11.584	11.9069	10.4818	10.8918	9.7879	11.0014	8.97728	8.61839	9.64746	10.7731	9.02237	12.0934	9.67772	11.6751	10.1923	10.1923	12.4666	11.2288	10.0084	10.1674	11.4041	11.6165	10.3772	10.3332	9.91737	11.7271	10.5981	10.1923	10.8994	11.2877	10.5793	9.07414	6.2724	10.6618	10.2408	9.85643	10.6348	11.1861	10.1421	9.45943	10.7814	8.81057	10.2167
NEG3405	PE (32:2)	11.0362	11.0901	13.8823	9.45738	11.0901	12.5793	13.412	11.4767	13.9567	14.9792	11.1799	12.7377	9.61655	10.42	14.4512	11.1861	12.3799	11.1163	11.3498	15.5687	10.8455	12.4589	12.8842	10.3663	13.1228	13.8918	11.1861	10.388	13.0951	11.1674	13.7834	13.1501	9.21917	17.2098	15.1397	12.9311	11.6165	11.8727	14.3786	10.42	12.9819	14.2512	9.3015	12.6461	9.7211	12.5746	10.9944	9.90839
POS2460	PE (19:1)	11.2586	10.2046	13.2556	8.99152	11.933	13.3021	12.6165	12.5483	10.1163	10.6165	11.4615	10.0901	9.21432	9.85487	11.3934	10.4818	11.5651	12.0119	12.2198	11.5555	9.51175	10.7056	11.5018	10.1674	12.6004	11.1163	11.1293	10.697	11.5018	10.3663	12.5746	10.4818	9.95855	11.1485	12.2527	11.3663	10.2167	9.91886	11.9144	10.8765	11.8218	12.0258	10.3663	11.2644	10.2644	12.4067	9.53528	10.3554
POS8283	PG (36:1)	16.4925	14.9703	15.3304	14.3443	16.1397	16.1556	16.6632	14.412	15.691	18.05	15.4956	16.3769	15.4415	16.0145	16.4656	15.3684	15.691	16.24	17.4257	12.6211	15.2061	16.4862	16.7775	15.6551	17.1334	15.7393	16.0511	16.2985	17.2024	15.6828	16.3391	15.1713	16.0743	15.1155	17.2018	17.2093	14.9613	15.6579	16.9433	15.8727	15.734	16.6435	14.7783	16.6128	14.3233	16.8756	15.5922	15.2213
POS2403	LPE (20:3)	15.5447	12.6662	14.7731	10.6165	13.9837	16.0638	16.1908	14.7471	15.3547	14.4054	15.601	13.1147	11.9218	13.9385	13.1908	13.863	14.8918	15.7936	13.9837	15.0014	14.508	16.6217	15.9904	13.8337	15.1236	14.5687	14.6773	14.7366	13.7207	13.7731	14.6096	13.7524	13.3987	15.2363	15.9106	15.1437	12.5981	13.3853	14.5265	13.1341	14.4054	15.2805	12.4278	15.0659	13.6662	15.3615	12.664	12.2348
POS11385	TAG (56:4)	18.3517	19.7999	20.5674	19.4735	19.7221	19.7316	18.7548	21.1061	18.7333	17.9511	18.9449	19.669	20.3323	19.5534	20.4187	19.0723	20.3372	19.2229	19.4793	19.9282	20.249	20.2302	20.1915	18.705	18.3426	20.4105	20.7599	19.4733	19.4838	19.7885	19.6854	20.3386	19.4012	16.3904	16.5878	19.3843	20.3825	20.2905	19.1972	19.7895	19.4009	17.5705	19.9571	20.1577	21.3286	18.1025	20.361	19.839
POS2738	LPE (22:5)	14.9012	13.2423	12.8376	11.9366	14.5507	14.2732	15.4219	13.3718	14.5687	14.1357	15.5893	12.4818	12.8277	13.7313	13.6991	13.464	14.0868	15.049	13.5387	14.0276	14.8287	14.8435	14.2512	13.1082	14.3853	14.8088	14.0868	14.5567	14.2061	13.9106	13.92	13.2556	13.8238	15.2137	15.7366	15.2137	12.7936	14.1984	14.1752	14.4767	13.92	15.2512	12.5957	13.7524	13.3581	16.1317	13.6551	13.4767
POS10545	TAG (53:4)	16.1635	18.586	16.392	17.8281	18.3166	16.9239	15.8775	19.1753	17.2412	16.7403	17.0107	17.6526	19.0395	18.2541	18.2568	18.1576	16.5234	16.5672	16.7584	17.2383	18.7977	17.1211	16.9999	18.1329	16.0826	17.9476	18.034	17.967	15.9385	17.6519	16.2326	17.6944	17.8716	14.0951	14.9246	16.6112	18.3414	18.3338	16.7943	18.303	17.6221	15.6495	18.6881	16.3003	18.9169	14.8435	18.265	18.8955
POS2789	PE (21:3)	10.1548	0.978196	11.6303	5.64674	9.86573	12.7895	12.7121	10.3987	12.4331	12.8218	11.7056	9.65284	8.33539	9.53722	10.2877	9.24079	11.8098	13.1643	11.0566	9.44708	9.88417	13.5142	12.5043	9.10852	9.86109	9.85175	11.2527	10.5118	9.98014	9.39446	10.6165	10.8842	9.02514	10.4305	13.464	11.8178	9.20701	10.1421	11.6439	-0.140826	10.8455	9.34873	0.695994	12.1131	9.81538	11.8017	10.0768	8.30834
POS10849	TAG (54:2)	20.3781	23.3134	20.5487	23.2554	22.4845	20.5845	19.5102	23.4826	22.5464	20.9643	21.4833	23.56	23.3575	23.3262	23.094	23.5814	21.4293	19.8289	19.8593	21.8261	23.8222	21.4282	21.9239	23.7909	20.0004	22.721	22.7397	23.0217	20.424	23.1945	21.0994	21.7049	23.7895	15.8894	17.0295	19.963	23.8114	22.8249	22.2938	23.0939	23.2745	18.925	23.1999	19.8222	23.1727	18.6597	23.5966	23.1773
POS3193	PE (23:5)	12.1357	10.9658	9.98014	9.85643	11.2288	11.3772	11.8765	9.48583	11.3826	11.0835	11.4564	10.1421	8.87652	9.85953	10.1163	10.2046	11.8494	12.4691	10.8057	10.8533	9.78463	12.1261	10.9293	10.2644	11.9549	12.8918	11.0014	11.2167	11.2046	11.0768	11.1799	9.54496	9.77972	12.2467	13.0206	10.8918	8.60733	11.0901	12.1196	11.6795	11.8494	11.3608	10.388	11.3387	9.09011	12.1228	10.1923	10.0634
POS10996	TAG (54:1)	17.5699	20.1866	18.6325	20.3749	19.3264	18.5157	17.6777	20.2363	19.6688	19.2878	17.8707	19.0568	20.0503	18.6848	19.7754	20.1044	18.5643	18.2335	18.2568	18.4234	19.8369	18.3801	18.4121	20.1865	17.765	19.7517	19.6002	19.4062	18.3761	19.3011	18.7961	19.4155	19.9322	14.7046	16.0362	17.4473	20.7097	19.62	18.7446	19.6177	18.9354	16.9597	19.6496	18.4964	19.123	17.0295	20.5421	20.1035
POS11418	TAG (56:3)	16.2931	17.5632	18.3417	16.6666	17.5937	17.6036	16.6528	18.5735	16.672	-0.140826	16.8128	17.4528	18.1555	17.3382	17.9495	16.9976	17.6498	17.2076	17.3813	17.8064	17.9707	18.0888	18.0104	16.0102	16.1377	17.9425	18.2896	17.2973	17.3262	17.5725	17.4501	18.1713	17.0207	14.2949	14.7046	17.2398	18.1992	18.2018	17.1188	17.662	17.2388	15.7808	17.8481	18.0696	18.8014	15.9703	18.194	17.6202
POS10233	TAG (52:2)	22.3033	25.062	21.7655	24.9692	24.1588	22.6358	21.7279	24.8288	23.1963	22.1609	23.2226	23.9608	24.661	23.7224	23.8774	23.9169	23.2826	22.2611	21.767	22.5604	24.2169	22.9943	23.0053	23.9554	22.5736	23.8296	23.9789	23.9327	21.6393	24.1068	23.1064	22.46	24.7553	18.7057	19.3916	21.7242	24.6438	23.8915	23.1234	24.0319	23.7197	21.0219	24.9016	21.3048	24.7869	20.6832	24.1415	24.4481
POS1839	LPE (16:0)	15.9658	13.7628	16.1946	12.4147	15.1635	16.2641	15.8582	14.8533	17.3759	16.7373	15.9658	13.9385	15.1033	13.0835	15.3408	16.2586	15.8337	15.4672	14.6439	17.7032	13.8238	16.0971	15.3987	14.0276	18.3215	15.1357	14.4383	15.8287	15.0232	14.2659	15.6964	14.5567	12.4435	16.4186	16.601	17.48	12.8553	14.2137	16.9492	13.1405	15.7654	16.1946	12.9237	14.8337	13.8435	16.906	15.1115	13.4893
POS11184	TAG (55:3)	15.3718	17.9573	16.7495	17.4573	17.4421	16.6629	15.2175	18.7801	17.0706	18.3234	16.4464	17.7918	18.885	18.0738	17.979	17.8893	16.412	15.5746	16.2895	17.203	18.5794	16.8623	16.5775	17.7663	15.718	17.9809	17.8907	17.0876	15.5204	17.7032	16.2156	18.6879	18.1021	13.3021	14.4767	17.1163	18.4852	18.34	16.6213	17.8734	17.3939	14.9431	17.9737	16.1337	19.0804	14.365	18.4501	18.5096
POS11215	TAG (56:9)	13.8037	15.7757	17.3044	17.3918	15.5775	16.2326	15.0575	17.8114	16.4021	-0.140826	14.9476	16.9134	17.7505	17.315	14.6211	15.3478	16.1135	14.7628	16.2967	16.0276	18.0229	17.0917	17.2888	16.1417	14.8727	17.5824	15.7233	16.3769	17.7454	18.0859	15.8965	15.4544	16.6936	9.16993	12.0293	13.6439	15.6495	16.7526	15.2023	15.6718	16.0362	13.5018	15.9658	17.1233	18.8112	14.6991	17.5888	18.6021
NEG2083	Cer-AP (34:0)	8.92778	7.20945	11.7056	6.98868	9.77479	11.3718	11.5068	10.4512	10.8057	14.8679	8.92481	13.2877	11.0566	8.60733	9.00562	8.00562	11.7056	9.14975	10.0634	10.6528	10.0084	10.6528	9.64386	6.38198	10.7142	11.4919	12.2877	10.5314	10.0768	8.633	10.1674	13.6662	8.39232	10.6707	10.8057	9.89633	10.6348	10.4919	9.22159	10.3663	9.30378	11.2877	13.3718	11.0224	10.5981	10.944	10.3443	10.1548
POS5386	PE (30:1)	11.3608	10.5314	11.8455	9.37721	10.2644	10.8918	12.6861	10.6348	13.9567	14.9567	10.4615	11.9476	9.00282	10.1548	12.6573	9.93958	11.4969	10.5981	11.2167	14.1517	10.2761	12.4067	11.7977	10.2877	12.5507	13.0049	9.93958	10.7398	10.6528	10.1293	13.0498	11.2644	9.30834	15.0189	14.2288	12.4252	9.12928	10.2046	13.2122	9.05799	12.3826	13.3304	9.33539	10.2288	9.05257	13.1969	8.47168	8.58496
POS12223	TAG (60:3)	16.1277	17.291	18.4116	17.0415	17.8405	18.5829	17.1824	18.6309	16.6501	17.0759	16.6558	19.4111	18.271	19.7135	17.7652	18.5843	18.3083	15.7654	17.2647	18.6961	18.7237	17.9814	19.0152	17.8079	16.5447	17.4763	17.8295	17.2559	17.5719	17.5889	18.0596	19.1016	18.2989	13.3443	15.5567	17.0169	20.7285	17.8862	18.4148	18.3518	17.7551	14.7099	17.6278	17.8074	18.8147	15.601	17.5744	17.1992
POS2906	PC (18:0)	9.25974	9.27146	10.8057	8.23362	10.8218	10.4818	10.4305	8.87958	10.8297	10.4717	9.67596	9.09803	8.64024	7.98299	9.04712	9.54303	9.53138	9.67066	10.5603	8.94251	8.51175	10.1163	10.5603	9.50383	11.1163	9.91139	9.03617	9.3837	8.92778	8.64746	9.62753	9.77149	8.00562	10.2761	10.8057	10.3987	8.24317	9.12412	10.3663	8.88874	9.21432	10.7313	9.10066	9.60918	9.79442	10.8994	8.77149	8.5157
POS7244	PC (33:1)	20.1737	18.1948	19.6031	17.2486	19.4397	21.4813	20.2831	18.0444	20.5979	23.6881	19.514	21.5576	17.9625	18.5689	20.0495	19.289	20.3522	19.3518	20.5039	21.5563	18.9482	18.4757	20.2461	19.6045	20.156	20.2103	19.6046	20.4081	20.2886	18.4881	20.6271	21.9444	17.6396	21.7194	22.7894	21.937	18.3356	19.5327	20.9679	19.6084	20.8169	21.2889	17.3953	20.1345	17.8301	21.5618	19.3052	17.9182
POS7720	TAG (44:0)	14.4383	16.6646	15.846	19.3764	15.6579	15.0868	13.8238	17.7777	16.8546	16.7863	13.8823	17.0142	17.3334	17.8109	17.496	17.4631	16.3269	13.2877	14.0951	15.3339	16.5111	15.4893	16.4496	18.2992	15.0909	16.9421	16.8198	17.2122	14.9792	17.308	15.5326	16.1635	19.3057	12.1228	11.2992	13.4383	16.4269	15.7576	16.9826	16.4153	15.6096	12.5531	16.3904	13.9658	16.9767	13.7099	17.8379	17.0666
POS6923	PE (35:2)	15.4767	15.768	15.1674	14.365	15.3163	16.0362	15.1596	13.9926	17.0416	20.1636	14.7628	16.9622	14.9293	13.7207	15.0189	14.4512	16.617	14.2586	15.5834	16.8996	14.3233	14.3581	15.5417	13.7524	15.1357	15.448	15.9476	14.3786	15.7073	14.1517	15.7808	17.1749	13.8533	17.4335	17.943	16.611	14.1752	14.4448	15.7628	15.5687	15.5507	16.068	15.5746	15.4544	14.1984	15.1635	14.4448	14.2586
POS8438	TAG (46:0)	11.4512	13.2718	12.3745	15.2732	12.4868	12.0835	11.1799	16.3426	12.2198	12.6303	10.8455	13.6991	16.2622	15.3718	15.2841	14.7471	12.5507	11.0768	11.0701	12.8317	16.0014	13.5627	14.2805	14.8727	10.2877	13.6773	14.2137	14.0617	11.9293	14.9153	12.5699	10.5118	15.7287	8.93958	8.56224	10.1033	15.412	14.2438	12.6551	13.7419	12.6188	11.043	13.4767	11.3163	15.6211	10.3772	16.0189	16.1888
POS9683	TAG (50:2)	16.6053	18.8622	17.1737	19.0502	18.3121	17.5696	16.3127	19.1461	17.2538	16.9988	17.1046	17.4035	19.4214	17.8103	18.5586	17.6133	17.1182	17.5128	17.2941	17.5161	18.6426	17.4831	16.914	17.7333	17.1635	18.1234	18.0925	17.7095	16.8539	17.9774	17.1807	17.0418	18.2275	14.8484	15.3443	16.3198	18.591	18.3434	16.8119	18.2357	17.1955	16.6801	18.8275	16.6739	19.496	15.5805	18.6781	19.3712
POS2965	LPC (20:4)	16.5746	15.1155	16.2877	14.7419	17.2714	17.2144	18.4473	17.191	18.5529	15.6039	17.7138	14.3021	13.9106	15.0743	16.1811	15.3752	16.1053	18.3561	16.5597	16.7621	16.8193	17.1369	16.7409	16.2344	17.4486	15.6325	16.0722	17.5021	16.5805	16.318	16.4203	15.7987	15.4054	17.396	18.9815	16.8571	14.9106	16.275	17.051	15.9992	17.0368	16.7715	13.9658	16.3667	16.4186	17.7983	16.4783	14.9431
POS10249	TAG (52:4)	16.711	18.9378	17.2229	19.1444	18.4871	17.0845	16.2787	19.5549	17.2803	17.1302	17.4821	18.3662	19.8493	18.4013	18.6123	18.1509	17.1838	17.432	16.9513	17.6519	19.6127	17.8953	17.5832	18.1818	16.6851	18.0722	18.1961	18.3939	17.0858	18.7284	16.9466	16.7481	18.8203	14.7099	15.3092	16.5627	19.2059	18.7243	16.9882	18.5831	17.6271	17.1296	19.1962	16.6326	19.642	15.3339	19.0462	19.7514
POS11402	TAG (56:1)	15.7445	16.9854	15.9992	17.2449	16.4219	15.9859	14.3373	18.195	16.6373	17.0836	15.8799	19.6964	18.2986	19.6464	17.8326	19.3795	16.4285	13.8727	15.0405	16.5702	18.8126	16.2604	17.2529	19.3489	14.8918	17.2618	17.8498	16.9984	14.7419	17.9574	16.683	17.8219	19.7285	11.1737	12.2586	15.0575	20.1873	18.0012	17.9614	17.9655	18.0129	13.5142	17.2876	14.7313	18.0699	13.412	18.3444	17.9187
POS7246	PE (36:1)	21.823	19.3608	20.4662	19.4083	20.8386	21.6023	21.7619	18.6516	21.1957	21.8865	21.728	20.669	18.7501	20.4681	20.6956	20.8851	21.1936	21.5614	21.3164	20.9164	20.0215	20.8276	21.5682	20.9168	21.5548	21.1209	21.0212	21.0634	21.8417	20.7532	21.7857	22.0506	19.9623	21.0119	21.7094	22.0578	19.9336	20.8726	21.5665	20.5494	21.73	22.0126	19.4103	20.5228	18.855	22.4483	19.4514	19.5123
POS7094	TAG (42:1)	14.8435	12.158	12.1196	16.7091	12.043	10.4818	12.2258	14.3581	11.5746	12.3498	11.0967	12.7056	15.0405	16.7795	14.0102	14.4956	12.3934	11.1228	11.8138	12.1	14.4383	11.5603	12.9237	13.9293	11.7566	11.5118	13.1984	13.3021	12.2615	13.6991	11.8956	12.3415	16.7567	11.1228	10.8138	12.7482	13.1131	11.9403	12.8514	12.9979	12.3526	10.3219	12.8937	12.1674	12.7377	11.8842	14.8188	17.1398
NEG5019	PMeOH (44:8)	12.2761	12.3636	12.5675	11.9031	11.697	13.2348	12.8842	10.8376	11.6795	13.7936	11.9622	12.1674	11.0014	11.744	12.6234	12.2318	13.4512	13.1309	12.9256	12.3021	11.6795	11.8455	12.5068	12.4818	12.0768	12.2378	12.3799	12.8956	13.9385	11.6348	12.42	12.6707	12.1131	13.6325	11.8842	12.2107	11.0701	11.944	12.6729	12.4357	12.2467	12.5746	11.1548	13.2615	10.7731	13.412	11.6393	11.1674
POS6641	SM (35:1)	17.354	16.7383	17.5275	16.1236	17.2089	17.6306	17.3602	16.0951	16.9794	19.1162	17.7947	15.8846	15.9658	16.2269	16.7599	16.9861	18.3831	17.7618	18.4871	16.9759	16.5627	16.4269	17.5967	16.2732	18.3141	15.968	16.6259	16.7897	17.3395	16.3408	17.2778	18.5781	15.9454	16.3356	17.3514	18.2113	14.6662	16.752	17.6358	16.9674	18.0526	17.0476	16.508	17.4962	15.7524	18.4553	16.4528	15.5537
NEG4191	SM (34:1)	18.9119	17.8801	19.8938	17.1967	17.6645	18.669	19.3794	16.9545	18.7743	18.5243	19.6736	16.4909	17.2369	17.1954	18.3028	18.2096	19.5869	19.236	18.8825	19.4241	17.333	18.7938	18.7521	16.8064	19.7828	18.1788	17.6996	17.2664	18.989	17.8775	19.1213	18.5194	17.3175	19.2471	19.1814	18.9497	16.6685	18.2579	18.92	17.6374	18.5583	18.8304	17.4679	18.4081	17.0511	19.6789	17.9962	16.9852
POS2714	LPE (22:6)	11.0835	9.72962	13.7313	8.21917	10.3443	12.0084	13.6325	10.2644	12.2408	11.7271	14.3373	8.87036	5.66959	9.60177	10.0901	13.3987	11.9476	12.3359	10.7313	13.6096	10.4717	11.1421	12.905	10.7649	15.0617	11.1033	9.44915	10.3219	10.9944	9.74483	11.4041	10.0362	10.0362	12.6729	13.8727	12.5068	6.91886	10.0084	13.4767	9.75656	10.973	12.628	8.60363	10.0768	9.01402	14.7153	9.25974	7.98868
POS9927	TAG (51:4)	14.8775	17.5851	14.9837	17.2554	17.0739	15.8533	14.6828	18.1018	16.1196	15.3954	15.6183	16.6096	18.1977	16.7193	16.831	16.7945	15.5356	15.3819	15.24	15.8386	17.6675	16.0036	16.1297	17.0857	14.8727	16.7548	16.8508	17.0456	14.7471	16.91	15.0102	16.2232	16.8329	12.6371	13.5387	15.1397	17.0879	17.1261	15.5951	17.2578	16.1888	14.1357	17.5472	14.8188	17.7681	13.4767	17.3194	17.8287
POS2737	PE (21:5)	9.5411	9.77479	9.80574	7.53916	9.98014	10.8533	11.6926	9.46964	10.8138	11.2992	11.4666	7.02237	8.70044	9.25267	10.2527	9.48583	10.6707	10.8297	11.4305	10.1163	10.1163	11.8017	9.71768	8.81378	10.0901	11.0498	9.68825	9.8857	10.2644	9.82655	9.71939	9.52356	8.53138	10.1033	11.6257	10.7056	7.87036	9.99435	10.2877	9.75656	9.77643	10.6883	9.12412	10.6165	9.62022	12.4067	9.99435	9.72451
POS7465	PMeOH (38:4)	19.2539	16.7789	18.6045	16.049	18.2137	19.4245	20.5355	16.6483	19.7414	17.7828	21.0772	17.9435	16.7943	18.7027	20.722	18.076	19.3424	20.0572	19.5636	19.1513	19.6892	20.7934	20.1084	18.2591	19.4277	20.4749	20.1885	18.7625	19.9593	18.1072	18.8483	18.6469	17.8293	20.0702	19.2523	19.613	19.159	19.3536	20.788	17.829	19.5912	20.3061	20.4583	20.8611	17.465	20.4301	16.71	17.7922
POS7677	TAG (44:1)	14.1517	13.6211	10.8376	17.6257	13.3163	11.6662	10.6073	16.5492	13.4252	13.0617	10.5314	14.2288	16.5937	17.8002	15.2877	16.1397	12.1293	10.7313	10.6073	11.9766	16.2061	11.584	13.9567	16.0383	11.2586	13.0293	14.3987	15.5111	11.2107	15.464	11.6119	11.4041	17.9337	9.23362	8.86419	10.2408	15.0575	13.6096	12.5507	14.7046	12.9908	10.3554	14.2438	10.6348	14.3786	9.47776	16.5966	17.7661
NEG7736	GM3 (27:0)	10.7895	9.19229	10.5887	8.94251	9.05799	10.1163	10.5603	9.00562	9.55842	10.1421	10.6795	8.21432	7.56224	9.04166	9.44087	9.20945	10.1293	10.8297	10.3443	10.5018	8.54689	8.82972	10.2408	8.62571	10.1033	8.27612	8.72792	9.01959	10.5603	8.9542	10.0084	9.18982	8.65821	10.4615	10.2761	9.94983	8.59619	10.0224	9.86419	8.38802	9.77808	9.92035	8.49185	9.71596	7.75489	10.0634	8.98868	8.30834
NEG7729	GM3 (27:1)	10.6073	8.87652	11.2703	6.15178	9.90539	11.7228	11.6119	8.44708	9.88874	8.84549	11.2348	8.11374	7.90087	8.91886	11.8918	10.3443	11.2819	11.7566	11.4147	10.973	9.89936	10.7313	11.1861	8.55075	11.1357	10.6618	10.42	9.04985	11.7356	9.33762	11.3276	9.45533	8.8009	10.8297	11.0967	10.1163	8.82972	11.0293	10.9944	9.53916	10.4717	10.8842	8.72451	11.3718	7.62205	10.7977	10.42	8.64024
NEG8245	GM3 (37:0)	11.9106	12.5699	11.4564	12.1325	12.7834	12.2015	11.8611	11.7056	10.7228	11.8017	11.6484	10.5314	11.9694	10.4305	11.8611	10.7398	11.769	12.3219	12.628	11.4147	11.3718	11.5068	11.0084	10.8138	11.42	11.744	11.7099	11.0224	11.933	10.8455	11.7855	12.1861	11.1799	11.9366	11.1923	12.06	10.7142	11.4767	11.2107	11.5555	10.8918	12.1325	12.5722	12.1131	12.2318	11.3163	11.2467	11.1984
NEG8281	GM3 (38:0)	11.9106	12.7419	11.7185	12.2076	12.5817	12.06	11.5411	11.8611	10.8455	11.6839	11.0634	10.6618	11.8688	10.1674	12.0967	10.6795	11.6165	12.1799	12.3049	11.7013	11.2819	11.7228	11.2761	10.9218	11.3718	11.9658	11.933	11.2107	12.0566	10.7731	11.5507	12.2467	11.3608	11.2527	10.9873	11.6926	10.944	11.5934	11.1485	11.6795	10.6165	11.8956	12.6904	12.664	12.2497	11.4868	10.8611	11.1861
NEG8317	GM3 (39:1)	12.2732	12.8138	11.3332	12.5746	13.118	12.3332	12.0901	12.1066	11.1357	12.279	11.8017	10.8138	12.4067	10.6883	12.0154	10.7814	11.9979	12.5934	13.3163	12.0154	11.6393	12.0327	11.3276	11.1293	12.1033	12.5579	12.2877	11.5265	12.1954	11.4717	12.2615	12.7334	11.4147	11.8416	12.0119	11.7977	11.7607	11.9622	11.5411	11.7649	11.0498	12.279	12.7586	12.7834	12.8591	11.9069	11.5981	11.7773
NEG7720	GM3 (27:2)	11.4357	9.93074	11.1923	9.5216	9.75656	9.53138	10.8533	9.48583	9.9263	10.697	11.3443	9.02791	9.83289	9.76818	10.3443	9.81538	10.6528	11.6027	10.3219	10.9293	9.89785	9.18735	10.7142	9.25739	10.8376	9.7879	9.74651	8.87652	10.4717	9.82337	10.7142	10.1674	9.3837	11.1293	10.8455	10.8376	9.21189	10.944	10.5314	9.5812	10.5793	9.72451	9.66178	10.8842	8.99435	10.4717	9.9542	9.45738
NEG7968	GM3 (31:1)	9.0607	8.71425	11.2703	8.20945	8.85487	10.5216	10.1293	7.30378	9.29692	7.48382	11.1548	5.60288	7.69349	7.09803	9.20701	7.76155	8.90087	10.7228	9.05528	9.79279	5.79961	11.2046	8.75489	6.55919	9.38154	8.71425	7.8009	9.35094	10.3554	7.37504	9.04712	7.72792	6.14975	10.7313	11.0967	9.96434	6.70044	8.59246	9.44915	8.02237	8.01681	10.2644	8.93958	8.16491	8.66888	10.0768	8.48382	7.2854
NEG8059	GM3 (33:2)	9.79279	10.0634	11.3987	9.78627	10.5118	10.9658	11.5118	9.34651	6.04221	10.4818	9.99435	6.91886	9.99435	8.07146	10.4919	7.62205	10.42	10.2288	11.1737	10.5793	9.01402	10.388	8.633	7.85175	9.46352	9.3443	10.1799	9.91886	10.3663	8.22882	9.76487	9.77643	8.23362	11.6573	11.697	9.55842	8.74147	7.62936	8.92481	10.3987	8.59619	11.0901	10.0768	11.1357	10.5793	10.5216	8.69	8.83605
NEG8231	GM3 (37:2)	11.8727	11.4564	11.6439	11.1228	12.0189	11.7977	12.8118	10.7228	9.03342	12.1	11.3332	10.4094	11.7895	10.7649	11.7607	10.5216	11.7398	10.7142	12.0532	11.8533	10.9801	12.1643	10.4094	10.5018	11.3276	11.7977	12.1611	11.4305	11.6839	11.3219	11.2107	10.9366	10.3663	11.0224	12.2228	11.7356	11.3219	10.6883	10.6883	11.8994	11.1485	11.4512	11.1421	12.2732	11.6027	11.7773	11.0967	11.1923
NEG8271	GM3 (38:3)	10.4409	11.4041	10.4919	10.8842	11.8098	11.2703	10.6165	10.7482	9.49985	10.9144	9.84078	9.64746	11.2527	9.72962	11.0084	9.62753	9.41785	11.2586	11.8138	10.3443	10.3987	10.5699	10.0634	9.47776	10.7142	10.2761	10.1163	10.3443	10.8138	10.388	10.7228	11.1421	10.2167	9.85798	10.4512	10.7895	10.0768	10.4919	10.5118	10.7056	10.0768	9.98014	11.1923	11.8956	11.1861	9.98014	9.59059	10.7731
NEG8310	GM3 (39:2)	9.45533	6.44956	10.5216	3.48543	5.34341	9.45533	9.72962	-0.0923402	8.32643	8.16993	10.7895	6.00899	5.48543	6.24031	6.21917	7.74819	8.10852	9.56796	7.30378	9.82972	5.16189	9.36194	8.8857	6.58796	8.28077	8.93369	7.07682	7.70736	9.75989	6.91886	8.78463	7.19967	4.93546	9.62022	10.3443	10.4409	4.80735	8.93664	9.03892	6.49025	8.20457	10.1033	4.19377	7.81378	5.74953	8.93958	5.62352	5.22882
NEG8350	GM3 (40:3)	10.7895	11.5981	10.3332	11.2467	12.2848	10.7313	11.3554	10.6348	9.3443	10.8297	9.89178	9.64024	10.7977	9.11374	10.8611	10.0084	11.2228	11.5934	12.0154	10.9144	10.6618	10.8218	9.28771	9.70736	10.7056	11.2819	11.4666	10.1923	11.388	10.3106	10.5699	11.2046	9.83605	10.6165	10.2644	9.98014	11.0566	10.4409	10.4305	11.0835	10.0901	10.3554	11.4564	11.7099	11.7524	10.5018	10.0768	10.4615
NEG8226	GM3 (37:3)	12.8533	13.1357	12.989	12.4564	12.9274	12.8611	13.2122	11.8057	10.4717	12.5142	12.1357	11.4919	13.0951	11.6393	12.7875	10.9513	12.8765	10.8455	12.8708	13.158	11.865	12.4818	12.0835	10.8297	12.7566	10.6348	12.9031	12.3134	12.9855	12.1643	12.1643	11.8727	11.3106	12.3276	12.5746	12.5817	11.6484	11.5651	11.9144	12.4357	12.3471	12.6165	12.1954	13.5627	13.0464	12.6817	12.0293	12.3799
NEG8301	GM3 (39:3)	12.9403	14.1115	13.1564	13.3581	14.0102	12.9819	12.8803	12.6096	11.9144	12.9274	12.1799	11.9218	12.9069	11.9218	13.1293	11.865	12.8455	13.4767	13.8037	12.9586	12.4147	12.8396	12.2615	12.1674	12.4252	13.1033	12.9385	12.6817	13.5864	11.7056	12.6926	13.4893	12.4818	13.2288	12.3799	12.8238	12.2467	12.7013	12.5651	12.7035	12.2819	13.1453	13.8533	13.9012	13.4383	12.8494	12.4305	12.0934
POS12584	TAG (62:4)	15.2363	15.3092	17.9171	14.7731	16.1437	18.2481	16.472	16.5018	14.9476	14.8533	15.6991	19.109	16.2549	20.2975	15.4893	16.5018	16.8905	12.4993	16.5173	17.9033	16.7264	17.3932	18.7725	14.7783	15.2288	15.4956	16.4878	15.7987	17.3102	16.7551	17.2156	18.6397	16.1733	13.043	14.4956	17.17	19.515	16.621	17.5757	17.3942	16.6039	11.3276	15.4087	17.2757	16.9994	15.4512	15.4512	15.5296
NEG3561	PE (34:3)	17.0826	15.3408	17.0358	15.7576	15.0319	18.6963	17.4848	15.2805	15.3443	15.2099	16.3803	14.0102	15.4704	15.8679	17.6248	15.9246	18.4328	16.4909	17.678	16.9534	16.1772	16.5432	17.7246	16.4269	16.1536	16.4672	17.6172	16.2622	17.5961	15.8989	17.8051	16.6496	16.1337	17.3555	16.8321	15.9567	15.5507	15.4831	17.2892	16.5849	15.92	16.6983	16.4956	16.8671	15.1596	16.3021	15.3512	15.9012
POS6571	PEtOH (34:4)	13.6551	12.3443	15.2512	10.9144	12.9622	15.9153	14.5018	12.9712	15.5657	17.256	13.3304	13.0447	11.6528	12.0498	14.4704	11.6707	13.7099	14.0701	14.4576	16.2493	12.8956	14.3233	14.5507	12.5887	14.0447	14.8823	14.9012	14.1196	14.5326	11.6795	13.9748	14.5018	10.8533	15.0785	16.435	16.0469	12.905	13.7313	15.3786	12.8918	14.92	14.997	12.4094	15.1115	11.6751	15.5173	12.7185	11.4252
NEG2010	LPC (18:3)	8.80735	6.56377	8.70736	5.45615	7.25739	10.0498	11.043	8.93369	10.5507	7.96	10.5699	6.78136	7.76818	7.64386	10.1674	8.08215	8.30834	10.4615	7.88264	9.34207	9.62936	10.3106	9.73471	7.82018	9.41574	7.98299	8.61471	9.11374	9.17493	7.20945	6.93074	9.45533	7.76818	9.42626	11.0224	8.78136	6.41278	8.04985	10.2992	6.61029	7.94251	10.4512	7.8009	8.42626	8.56224	10.5314	6.63227	6.53294
POS2086	LPE (18:2)	14.3163	0.978196	14.6039	0.321928	0.782409	15.8113	14.8775	14.4893	16.093	14.7834	14.4318	8.77808	12.7855	13.0802	14.3512	14.0701	15.0145	14.0951	13.6325	15.3853	14.6325	14.5142	15.1635	13.3021	15.718	13.5507	14.6991	13.5018	13.5142	12.1228	14.183	10.4409	14.1115	15.1357	16.6347	14.8435	12.7731	12.4067	14.7366	10.9144	12.6751	14.1908	0.695994	12.8765	13.2091	13.9658	12.7814	13.043
NEG3811	SM (32:1)	14.4767	13.9658	16.5341	13.2198	13.7936	15.0319	15.3512	13.6662	14.7576	16.1536	14.9246	12.5435	13.8435	13.0276	16.0426	14.0102	15.7987	15.464	15.8533	16.3564	13.6439	14.9385	15.7099	12.3636	15.8823	14.412	13.6991	13.2378	15.9992	14.2805	15.0532	15.0319	13.4383	15.624	16.0014	15.0826	12.7419	14.3987	14.8582	13.2303	14.5204	15.2549	14.0276	15.0575	13.5265	15.5716	14.8435	13.1163
POS11260	TAG (55:1)	18.6427	20.5889	20.6465	20.9233	20.3038	19.7247	17.9884	21.5118	20.0167	17.2227	19.8638	21.7023	21.5131	20.9757	19.8809	20.7963	20.5399	18.6069	17.7569	19.9509	21.6656	21.1146	21.7351	21.0428	18.1235	20.8052	20.898	20.9758	19.6594	21.9147	20.186	20.1244	21.3485	14.3304	15.0145	19.2371	21.0721	20.8522	20.067	20.6236	20.5864	16.4608	20.5982	19.1357	21.7937	17.6483	21.7004	20.9984
POS4837	DAG (36:3)	15.1946	13.9748	15.1074	14.5864	16.1576	15.0058	15.1869	16.2567	17.4198	14.7153	15.8989	19.2349	15.6773	18.0476	15.0951	19.7056	15.5049	15.3752	14.3853	15.8846	17.0603	16.8065	17.155	19.1906	16.0617	15.3021	17.3157	16.3163	14.6773	18.5798	15.5746	14.6154	17.1849	13.0481	14.3512	14.7153	18.1027	15.8557	16.9852	15.6662	16.9352	14.3786	15.0276	14.6154	15.4862	13.7524	17.8385	16.7862
POS2989	LPC (20:3)	16.3512	13.3853	18.289	12.1643	15.365	18.5743	18.5103	15.7207	19.1393	16.1074	17.9195	13.9293	15.2586	13.3304	16.4269	17.995	17.0748	19.0924	16.7693	18.6582	15.4767	17.677	18.1842	15.8989	20.4757	16.0469	16.6937	15.4767	17.1592	15.1277	16.4878	14.2732	12.9567	17.4395	18.9332	18.3076	14.0617	15.7987	18.2204	13.5142	16.9996	18.1819	13.0189	16.1576	14.3092	18.6194	15.6125	14.7576
NEG3928	PE (36:3)	17.0976	15.8188	17.1255	16.0276	16.5018	18.4819	17.242	15.6828	15.0575	16.1277	16.2641	15.3512	15.92	16.1733	17.1646	16.3786	17.8631	17.5133	18.5019	16.8272	15.8965	16.4608	17.8602	16.6727	16.5537	16.5111	17.5355	16.448	18.1647	16.1888	17.5461	16.8454	16.6424	17.5062	16.7462	16.387	16.3304	16.2696	16.3819	16.7993	16.4544	16.9631	16.2326	17.1142	15.5805	17.122	16.0145	16.4037
NEG3594	PE (34:2)	18.4254	17.2059	17.4028	16.6841	17.6968	20.0427	18.8046	16.9062	16.0145	17.4083	17.6536	16.8098	16.6846	16.9557	19.1389	17.6258	18.3002	18.3012	19.1528	17.7988	17.1953	17.7136	17.9022	17.3743	18.9974	18.0361	17.7279	17.6294	19.4645	17.3835	18.9683	18.193	17.0456	18.6617	17.7369	18.2969	17.7394	17.4573	18.3605	17.6565	18.1994	18.8807	16.5402	18.4361	17.0311	18.6332	17.3035	17.66
POS1354	PC (9:0)	7.61471	8.31288	6.75489	6.89482	7.40088	7.35755	8.10852	8.17991	6.38543	9.0954	6.33271	4.79701	7.19967	5.36807	8.12928	5.1334	5.83036	7	8.29462	7.07682	6.75489	7.97154	5.54226	5.24413	5.96809	7.86419	8.34873	5.77083	6.89482	7.53138	6.29829	8.34873	6.07682	8.23362	8.02791	5.33985	6.31651	7.49985	6.36982	5.89966	5.9542	8.02237	7.43463	8.31288	7.56986	6.82018	6.90689	6.96578
POS7203	PE (36:2)	21.7192	19.6823	21.7026	20.0901	20.7953	21.3446	21.3441	19.3396	22.7413	22.8563	21.5411	21.3837	20.1277	20.2056	20.862	20.8131	21.5788	20.8746	20.8497	22.0261	19.9882	20.6628	20.8787	20.2908	20.6734	21.2041	21.2353	20.4228	21.3987	20.222	20.9965	22.3625	20.1903	22.2044	22.5664	21.8702	20.3156	20.6973	21.4414	20.7571	21.3683	22.0057	21.4073	20.6963	19.0617	21.3408	19.8796	19.8472
POS10483	TAG (53:3)	17.3212	20.1904	17.5268	20.4111	19.4526	18.1887	16.5731	21.2103	19.5725	18.9635	18.3772	20.7694	21.2359	21.0714	19.9129	20.9727	18.5552	16.8984	17.338	18.6287	20.7522	18.7118	19.2474	21.2969	17.2121	19.9105	20.0082	20.1984	16.5552	20.6295	18.1153	19.6847	21.3177	13.5981	15.0145	17.9707	20.3361	20.2335	18.9398	20.2482	19.9942	15.8751	20.177	16.8927	21.0251	15.6523	20.2601	20.7075
POS9586	TAG (50:4)	17.6746	20.3684	18.2282	20.787	19.6817	18.5632	17.3122	21.1614	19.0307	16.9963	18.3392	19.6253	21.374	20.4654	20.2229	20.0773	18.3293	18.6426	17.9753	18.6743	20.9021	19.1469	18.8246	20.0763	17.959	19.4442	20.0183	19.9947	18.0109	20.2647	18.224	17.8689	20.5964	15.2475	15.5922	17.2504	20.4513	20.1405	18.3827	20.268	18.961	17.0501	20.4991	17.5103	21.1743	16.0102	20.7256	21.3575
NEG3486	SM (30:1)	8.08746	7.34873	10.8533	6.5345	7.71425	8.57365	9.02791	7.62936	9.03892	10.8688	8.05528	6.2817	7.61471	6.3906	10.7649	7.88264	10.1799	8.45533	10.1421	11.3826	6.96578	9.24555	10.9801	7.48382	9.33092	8.29462	6.94251	6.96578	10.6618	7.99435	9.51175	9.13955	7.09803	10.3219	9.95274	9.10852	6.05528	7.62205	8.96	6.96578	8.47573	9.32193	7.79442	8.95128	7.40939	9.49185	8.83605	5.29646
POS10499	TAG (53:5)	14.464	16.8812	14.887	16.0532	16.4972	15.5627	14.2732	17.7605	15.5922	14.7471	15.2769	16.2769	17.6962	16.9834	16.3632	16.6958	15.2475	14.9658	14.9431	15.4831	17.7444	15.9177	16.0701	16.8531	14.3581	16.7745	16.417	16.6462	14.6211	16.3632	14.6154	15.7757	16.3163	12.1421	12.9106	15.9431	17.1899	16.9214	15.1869	16.8665	16.1297	13.7524	17.2097	14.8088	17.2982	14.3233	16.824	17.5282
POS9198	TAG (49:2)	13.464	15.1115	13.1261	15.9948	14.3581	13.412	11.7482	15.5657	14.2363	15.3198	12.8376	14.9385	16.2841	15.0014	14.6773	14.8582	12.5981	11.744	13.0984	13.6096	15.0701	13.3581	14.8088	15.4544	12.4409	15.0405	14.3718	14.8238	12.2963	15.2985	12.9873	14.1984	15.9454	10.5793	11.1611	12.6751	14.6325	14.5204	13.7834	14.8337	14.3853	11.3663	15.1517	12.2906	15.8654	11.7271	15.1196	15.8312
POS10918	TAG (54:3)	15.4087	16.8471	17.7249	17.8897	16.456	16.8306	15.0145	18.7083	16.4219	15.0909	16.1417	17.0913	18.5298	16.2382	17.3414	16.3769	16.654	15.8411	16.7806	17.5218	18.4555	18.1319	17.499	17.1126	14.6551	17.9217	17.8422	16.1946	16.5995	17.7606	16.1497	15.9613	17.3343	13.4512	14.3163	15.2586	17.9683	18.0485	16.0145	17.261	16.5049	16.1888	17.3114	16.8304	18.9718	13.863	18.7661	18.216
NEG1384	LPE (18:0)	17.947	15.5657	18.0588	14.3581	17.4858	18.6182	18.4073	16.7557	19.2548	17.6825	18.0902	15.7233	17.2992	15.0617	17.5756	19.387	17.3603	18.6124	17.3412	19.5042	16.1457	18.2804	17.851	16.6651	20.8055	17.2837	17.0206	17.3571	17.4208	16.6285	17.1185	17.1307	14.7783	17.6957	18.5263	19.5353	14.9431	17.1012	18.5845	15.4736	17.4019	18.1968	15.3478	17.4683	16.2156	18.9115	16.7444	15.968
POS6281	SM (34:2)	17.3075	16.8023	19.0991	15.9012	16.7051	18.83	19.1695	15.4186	18.1776	17.3724	18.7606	15.3056	15.3056	16.6729	16.2586	17.2113	19.3811	17.9633	17.3122	18.92	15.8557	17.405	20.0669	17.5194	19.3815	16.3443	16.2714	15.786	18.339	17.0217	18.3849	17.1733	15.8163	17.5488	19.1509	17.6522	15.3304	17.134	18.096	16.3701	17.68	17.038	16.6587	16.5922	15.5805	19.5026	16.3495	15.2949
POS8187	PEtOH (40:8)	18.3896	17.562	18.0854	16.7321	18.5346	17.9947	18.5856	16.4846	18.256	17.1361	18.9832	18.1191	16.8679	17.1757	18.227	17.0302	18.4401	18.9135	18.2239	18.1188	17.2722	18.4597	17.1209	17.4053	18.7654	18.3793	18.1285	17.8546	18.7699	17.8611	18.0522	18.7171	16.6786	19.1976	18.3616	18.607	16.8417	18.6496	18.1237	18.4064	18.3546	18.5908	16.8966	18.6857	17.4347	18.4546	17.7264	17.5859
POS3023	LPC (20:2)	12.3359	10.0362	14.4186	9.29462	11.5746	14.5864	14.726	11.7056	15.1033	12.2732	14.1674	11.0566	11.3718	10.2046	12.3443	14.0701	12.964	15.0701	12.8057	14.6268	11.6165	13.7731	14.412	12.3691	16.1317	12.3799	12.6795	12.0835	13.1033	11.2935	12.2137	11.4094	9.48985	13.3163	15.1556	14.2512	10.4615	11.9658	14.2877	10.3106	13.0532	14.1752	9.73809	12.3247	10.7482	14.863	11.933	11.0084
NEG1869	LPC (16:0)	16.7707	14.6551	17.8862	13.5864	16.0145	18.0104	17.834	16.4366	17.7679	16.4203	17.3844	13.8727	14.8138	13.8727	15.9792	16.7126	16.8488	17.417	16.6895	18.1139	15.412	17.0571	17.0087	15.4383	18.4301	15.9545	15.7073	16.6373	16.7569	15.3581	16.9687	14.906	13.7628	17.6737	18.2553	17.2005	14.0102	15.5265	17.1615	14.7936	16.7062	17.5039	13.9926	15.9246	15.2696	17.6399	15.6183	14.3718
NEG4034	SM (33:0)	10.8297	9.02514	12.4993	9	10.1033	12.7078	11.4041	9.05799	11.2107	14.2512	11.0835	9.85487	11.2761	9.49185	12.3745	10.2046	12.388	11.5018	11.5265	12.5555	9.69523	10.5699	11.4717	9.06609	11.8057	10.0498	10.5018	10.3106	11.7313	10.6073	11.697	11.4615	9.58496	12.3608	11.8994	11.2107	8.8009	10.973	11.5118	10.2644	11.4717	11.4147	11.7099	11.8803	9.52748	12.5191	10.6618	8.90989
POS9977	TAG (51:3)	16.0951	18.9702	16.4071	18.5449	18.2661	17.1961	16.0036	19.0814	17.2684	17.5242	16.7832	17.3144	19.2348	17.2445	18.1474	17.5294	16.6652	16.6568	16.7584	17.2857	18.2354	16.7373	16.7253	17.8613	16.4448	17.9773	17.8319	17.8326	16.008	17.7066	16.5417	17.8464	17.9828	14.0785	15.1115	16.3373	17.7161	18.185	16.6254	18.2712	17.2387	15.5597	18.5597	16.1517	18.9986	15.0102	18.1736	18.846
POS7508	PC (34:2)	25.082	23.9662	25.0643	23.8702	23.9794	25.1503	24.9471	22.9769	24.7098	24.6958	24.7959	23.7387	23.679	23.8285	24.6396	23.8682	25.1311	24.7428	25.3863	24.961	23.8194	24.5953	24.6616	23.6033	24.7582	24.3889	24.5664	24.1845	24.9247	24.142	25.0577	25.1006	23.7481	25.2973	25.0758	24.862	23.4019	24.4334	24.8161	24.6114	24.5283	25.0714	25.1988	25.0772	22.933	24.8005	23.9248	24.0663
NEG3655	SM (31:1)	7.55459	5.34696	10.2527	6.30561	7.50779	9.82655	9.00562	5.926	8.84235	13.3021	8.00562	6.26115	9.4818	6.55612	10.7228	7	10.1421	8.08746	10.0224	10.7977	7.09803	7.16993	10.2046	5.94953	7.73471	7.47573	6.1918	6.84549	9.73471	7.13955	8.64024	8.14975	6.48382	9.94105	10.7731	8.81698	5.75756	7.52356	8.96	6.21723	8.98868	8.98014	6.70044	9.08215	5.73606	9.63481	7.87036	5.66676
POS10182	TAG (52:3)	19.3348	21.9275	19.2432	22.0233	21.2239	19.2398	18.341	21.9961	20.4022	18.193	20.1603	21.366	21.9656	21.5057	21.0086	21.4813	20.0707	19.165	18.4871	19.8095	21.7784	20.6183	20.545	21.5486	18.944	20.7959	21.1909	21.5731	18.3697	21.6827	19.6574	18.7084	21.8317	15.6268	16.4862	18.693	21.5036	21.1074	19.996	21.4958	20.778	18.0966	22.0402	18.0599	21.7851	17.2036	21.461	21.8251
POS10202	TAG (52:5)	18.8653	21.3367	18.9828	21.3432	20.742	19.1922	18.4634	21.9102	19.524	17.8712	19.6662	20.5372	22.2527	20.7821	20.7324	20.5151	19.1599	19.6514	18.49	19.352	22.0281	20.1752	19.6956	20.548	18.7898	20.1862	20.4662	20.6856	19.0903	20.9797	18.9371	18.6287	21.1596	16.6116	17.0158	18.3554	21.6673	20.8744	19.1212	20.8473	19.8678	18.098	21.5378	18.6544	21.7384	17.0573	21.239	22.047
POS7753	PE (38:3)	21.5927	17.8457	20.998	17.7343	20.1353	20.383	21.331	18.7062	21.4151	20.0809	21.7295	20.774	16.872	19.6255	18.997	18.9238	20.3922	21.4864	18.8796	20.5222	18.6377	22.1989	21.0743	19.8959	20.6928	20.9095	20.3513	19.7505	19.3281	19.4483	20.4474	21.9848	18.2592	21.0382	20.5531	20.9966	18.0184	20.261	20.8064	19.5944	21.129	21.8741	18.2371	21.1089	17.6999	20.9517	17.6127	17.6254
POS8282	PEtOH (40:6)	17.3501	15.6773	16.6134	14.6883	17.8215	16.7139	17.7923	14.7207	17.8018	16.4704	18.11	17.2022	15.0826	16.5492	15.9223	16.5702	16.664	18.2651	17.9124	17.648	17.3502	17.3418	16.7533	16.9739	17.1819	17.6418	16.7036	19.0675	17.803	17.6205	17.6903	17.4359	15.1908	17.7634	18.4519	19.2136	15.6773	17.6344	17.9051	17.2449	18.2923	19.6018	15.3163	17.1205	14.997	19.1065	16.7491	15.2586
POS2682	LPC (18:0)	14.9748	11.6707	14.4831	11.2935	13.5018	15.2475	15.2475	14.4252	15.3373	14.4512	15.6068	11.7773	12.0464	11.4615	13.3581	14.2732	13.5627	15.0868	13.6991	15.0532	13.3581	14.1357	14.726	13.5142	16.1477	12.9944	12.9069	14.5687	13.9926	13.1066	14.4704	13.3021	11.446	14.6718	16.4153	15.1115	11.7313	13.0084	14.9106	11.5746	14.6325	15.1635	11.1033	12.4252	13.3987	15.3684	12.8017	11.5314
POS3022	PC (19:2)	8.5812	10.4094	11.7649	9.64205	10.0498	12.8158	9.45327	8.53138	10.3219	10.2527	9.32643	9.38586	9.29462	11.0967	11.2586	10.8533	11.0701	9.45943	13.3304	10.2644	10.5314	-0.261881	13.4767	10.5018	8.5157	11.7895	11.1421	9.10852	10.7566	10.2288	11.6027	9.62388	11.4041	11.5167	10.1293	10.2644	10.6707	10.1923	10.7313	10.2527	8.14466	9.85175	11.0362	10.8765	10.2527	12.0668	9.98014	11.2288
NEG4160	SM (34:2)	14.5627	14.7313	16.3443	13.8823	14.3987	15.8823	16.1257	13.9012	14.5805	14.392	15.4893	12.4944	14.0014	13.5981	14.5387	14.6439	16.5775	15.5417	15.5893	15.92	13.9012	15.2512	15.9223	12.6817	16.3216	14.3718	14.3163	13.6551	15.8703	14.6662	15.5922	15.0189	13.5981	14.7936	15.3163	15.2549	13.3718	15.0058	14.8188	14.1984	14.365	14.2805	14.5567	14.9339	14.0617	15.8727	14.4576	13.4383
POS2756	PE (21:4)	13.7936	13.7524	12.4094	12.584	13.5981	14.5627	14.7885	11.6528	13.2877	13.2877	14.0014	12.1768	11.3276	12.388	13.4767	12.9712	14.1115	14.8823	14.3021	13.412	12.2076	14.1277	13.7313	12.9348	14.1517	14.1277	13.8823	13.6991	13.5265	13.1784	14.0785	13.412	12.3163	13.6883	14.0189	13.5265	11.6439	13.5981	14.4252	13.3853	14.2732	13.5864	13.1969	14.4054	11.8337	15.0532	12.8017	12.5555
POS10733	TAG (54:7)	16.8345	19.0547	18.6597	18.9646	19.0605	16.9006	16.5387	20.7107	17.7368	15.1115	17.6476	19.1893	20.7881	20.8826	19.0264	19.8976	18.7805	17.4128	16.392	17.0514	21.3848	18.6026	18.7023	19.7666	16.0617	18.449	18.6663	20.0107	17.5579	19.6036	17.718	17.7679	19.847	14.3718	14.6718	16.6039	20.773	19.6229	16.9309	19.6747	18.245	16.1791	20.6697	18.25	20.0192	15.1277	19.6512	20.5065
NEG4214	SM (34:0)	15.5326	16.0297	15.9339	14.508	14.8287	15.887	15.9106	14.392	14.6937	15.9837	15.2913	12.9766	14.9385	14.6268	15.4608	14.7153	16.4399	15.5951	16.2877	16.3269	14.7987	15.5387	15.6883	13.4383	15.2213	14.7046	15.1596	14.3853	15.7602	14.2512	15.4893	15.5111	14.2438	16.9892	15.3987	15.9792	13.4767	15.0276	16.0511	14.4831	14.5864	15.6382	16.4972	15.8775	15.3752	15.5746	14.7731	14.1033
POS10781	TAG (54:6)	14.3304	17.2035	15.7498	17.4233	16.978	14.9153	14.0102	18.6327	15.8411	15.7834	15.8062	17.2582	18.7194	18.5519	17.0108	17.729	15.5204	15.7393	15.5597	15.7885	19.2676	16.76	16.9941	17.7713	14.2586	16.5034	16.6177	17.8361	16.2251	17.6645	14.2732	14.508	17.9187	13.1954	13.5981	14.3233	18.6855	17.5819	14.7576	17.5804	16.2659	15.0617	18.4528	15.2805	18.0937	13.0566	17.8393	18.6523
NEG3082	PMeOH (32:0)	8.82018	7.07682	9.71081	4.18587	6.02237	9.21917	9.60177	7.17991	9.10066	8.98584	10.3663	7.5157	6.43463	6.64386	8.58871	7.94251	8.9629	9.75656	8.31288	9.44501	7.17991	8.65105	8.90388	4.97269	9.45327	8.33539	7.53916	6.85798	8.05528	7.62205	8.42626	8.10329	6.34873	9.90689	10.6165	8.87652	6	7.91886	9.14211	7.30378	8.87958	10.0224	5.36457	9.28309	4.23266	9.69174	7.70044	5.39575
POS7559	PEtOH (37:2)	15.3547	14.997	16.183	14.1437	15.7393	16.7746	20.4317	13.5265	16.2137	17.22	16.3615	15.7287	14.4054	14.2137	19.8044	15.4318	15.8337	15.4021	16.5702	16.435	14.997	20.1118	15.1596	15.3269	16.311	16.275	15.6125	16.0383	15.8435	15.3512	19.4456	14.3233	14.6607	16.7833	15.183	15.3233	15.4672	19.5414	15.7961	15.1791	16.2877	16.8343	14.4512	16.2269	14.7731	19.9894	15.3752	14.8727
POS8451	PE (40:1)	14.726	13.1277	12.8238	13.0751	13.0718	14.7099	15.7783	11.9218	13.1115	13.8918	14.4956	12.4742	12.1517	13.3163	14.9153	14.2805	15.0405	13.7628	15.0145	14.2363	13.3853	13.9748	16.6939	13.6773	14.7419	14.6439	14.5387	14.4704	14.7471	13.7313	15.3752	14.0532	13.2183	12.6795	14.7885	14.3987	13.3987	13.7419	15.2251	13.464	15.1437	15.5234	13.3021	13.7099	12.605	15.1437	13.0868	13.5018
POS7599	PC (34:0)	21.6655	20.1238	21.7716	19.6717	21.1486	21.3999	21.7774	18.909	21.6616	20.7383	22.4413	19.9366	18.5113	20.5875	20.4325	21.2896	21.3022	22.044	21.4116	21.5683	19.8218	21.2097	21.6571	21.0478	22.4309	20.4638	20.9195	21.8408	21.525	21.0884	22.0221	21.3692	19.6581	21.9846	22.167	22.4885	19.2814	21.1	22.0387	21.3773	21.8424	21.4694	19.6177	21.1947	18.7456	22.6379	20.1122	19.6014
NEG4524	SM (36:1)	14.4767	15.7654	16.7666	14.9882	15.464	14.9926	15.8138	15.5049	14.2586	16.1497	15.0785	12.5118	14.8435	13.0984	15.4576	15.0701	15.9926	16.2567	15.755	14.8679	15.0276	14.6325	15.734	13.1938	15.7445	13.9293	14.7936	14.6551	16.7029	14.2586	15.0532	14.997	14.3581	14.6551	14.9431	15.3339	11.7936	14.0276	14.6773	14.0951	14.4383	14.8727	15.6579	15.4054	14.8775	14.9385	15.2023	14.0532
POS9905	TAG (51:2)	14.6773	17.4127	15.0868	17.7528	16.6272	15.4252	14.0617	18.0087	16.4203	16.6403	15.3269	17.1655	18.2549	17.1851	16.7148	17.3606	15.8312	14.6773	14.906	15.7706	17.4404	15.6855	16.3937	17.8407	14.7313	16.9051	16.7195	17.2741	14.392	17.513	15.3547	16.435	18.0291	12.5603	13.1421	14.8188	16.994	16.9501	15.5834	17.3152	16.4972	13.3443	17.1779	14.4448	18.0804	13.7419	17.1843	17.9024
POS3075	PC (19:1)	10.8842	10.7056	12.2963	9.85953	11.8337	13.9106	13.3304	11.2935	12.0701	11.1611	11.4717	9.86109	9.80896	10.388	12.4409	10.7731	11.584	12.6119	13.9748	12.3049	10.0362	12.1196	13.4767	10.7566	12.5314	10.8138	10.1163	11.5118	12.7731	10.9586	12.9926	10.9513	10.1674	11.8017	13.0172	12.4067	10.1799	10.6707	11.5746	9.64024	10.9658	11.5699	10.3219	12.4564	8.47978	12.1421	10.4512	10.42
POS7857	PEtOH (38:2)	11.4512	10.8765	11.6883	10.8994	10.8297	11.8337	12.0532	11.3718	11.2703	12.0934	10.6165	12.0014	11.5265	11.1737	11.6839	11.6573	10.4512	11.4615	10.8994	11.5167	10.5507	11.9979	11.7649	12.388	9.32867	12.3359	12.3359	11.1737	10.3772	11.6751	11.2527	10.7977	11.4717	10.1163	11.1228	10.6528	11.8494	11.7398	10.7814	10.4409	11.0084	10.6348	11.9031	11.0768	11.1984	10.7142	11.6528	11.7936
NEG3786	SM (32:2)	8.93074	5.56071	10.1033	7.33092	8.59991	9.66534	10.9069	8.16491	9.42836	11.0634	10.2046	7.6865	7.99435	7.88874	9.31061	8.75154	11.3826	10.1548	10.5018	11.0835	7.39232	9.55651	11.7773	7.20945	10.4512	8.74483	7.40939	6.65821	11.7482	8.83605	9.88264	9.63844	8.224	9.59805	10.8138	10.0901	6.28355	8.69349	9.16491	7.46761	9.03342	9.39874	8.33539	9.17742	8.04439	10.1923	9.03067	7.36632
POS7167	PE (36:3)	20.0354	18.4183	20.2266	18.2805	18.436	20.3177	19.9515	18.1774	21.9299	21.8086	20.1499	19.7381	19.5795	18.1607	19.9902	17.9752	19.2585	18.8834	19.3039	21.1151	18.404	20.5752	18.9429	18.3828	18.7403	19.2179	19.5178	17.9928	19.6044	17.8294	20.7621	20.6887	18.475	21.9943	21.8456	20.6947	19.4003	19.2388	19.7812	18.5832	19.4651	20.684	19.622	20.1558	17.4068	20.0632	18.3905	18.136
POS3460	PC (21:4)	12.1706	12.279	12.3853	10.3554	13.5142	13.3021	14.1115	10.2877	12.4067	11.4564	12.1357	10.7731	9.70044	11.4717	13.031	11.4868	12.4793	13.3853	14.0868	12.0735	11.1421	13.3853	13.5018	11.6211	13.4512	12.2015	12.2198	12.3987	13.2834	12.0868	12.8337	11.5555	11.5555	12.0049	12.388	12.6303	9.94398	12.0084	13.2243	11.8688	12.8514	11.8455	9.91588	13.8435	10.2644	13.7207	11.9144	11.5362
POS6657	PEtOH (34:2)	18.0713	14.3443	17.3578	14.0951	14.9926	18.9345	19.3497	14.0276	18.5576	20.9368	16.4893	17.8734	14.3512	15.0232	16.7081	16.093	16.4366	16.8757	16.772	19.2437	16.1596	17.1269	18.7275	15.9269	17.2804	16.0764	15.1791	17.8882	15.6745	14.7885	17.8443	17.376	13.4893	19.2462	21.0822	19.6492	15.3853	16.5432	18.7807	16.4318	17.2517	18.0496	13.7628	17.2227	13.9106	19.7404	14.7936	13.7099
POS12875	TAG (64:3)	14.0785	13.3021	16.5878	12.2258	13.4893	16.8817	15.786	14.3512	13.3987	14.7524	15.0617	19.3663	15.049	20.1538	13.9476	15.8312	14.6773	12.8727	13.4767	17.0864	14.9567	15.1596	16.7363	13.4512	14.1115	13.6662	15.7654	13.8533	14.7419	16.3443	15.4925	18.1228	14.5265	11.4767	13.5981	15.5173	18.7544	15.2913	16.7185	16.3547	16.0211	11.697	13.26	15.2137	15.7287	13.3853	13.1469	15.0058
NEG4498	SM (36:2)	12.158	13.6551	15.1556	12.8435	13.5142	12.989	14.1115	12.9855	11.9513	13.1293	12.7875	10.5018	12.7377	10.9218	12.6461	12.5118	14.392	14.0951	13.7936	13.4383	12.4818	13.0137	14.4576	10.9944	13.3163	11.933	12.2107	11.9181	15.0405	12.06	12.9513	13.0189	11.3608	12.2167	12.4818	13.1341	11.1611	12.8494	12.0327	11.8178	11.7099	11.5362	13.6325	12.9088	13.0276	12.6991	12.8435	12.2318
POS6354	PE (33:1)	13.9926	13.1469	13.9658	11.7356	13.3163	15.4956	14.2213	12.6461	15.448	19.1661	12.1163	16.472	12.6551	12.7313	14.4704	12.9531	14.1596	0.111031	13.4512	16.6926	13.1954	-0.261881	12.3772	11.9403	13.4512	14.8823	-0.150401	13.6096	13.9476	12.3826	14.9613	16.5672	11.8098	16.9895	17.6704	15.2877	13.1163	13.7731	16.0211	13.3443	14.9431	15.7602	11.4252	11.3554	12.0396	14.7731	13.7524	12.0258
POS2822	PE (21:2)	8.65105	8.45943	7.98868	6.98868	8.86419	10.2644	8.83289	7.62205	7.49985	8.25267	7.57743	7.33092	8.48382	7.6865	6.80735	8.76155	7.70044	9.45327	7.97154	9.50383	7.46761	9.00282	9.27845	7.07682	10.1674	8.63662	7.96	7.64386	8.54689	6.17792	8.70736	9.25503	6.46271	9.16239	8.98014	8.27612	6.51412	8.02791	8.9629	7.37504	8.55075	8.90388	7.06609	8.19476	8.64386	8.92778	6.30195	8.16491
POS7712	PE (38:4)	22.2349	21.1636	21.1757	20.5238	22.6592	21.3422	22.4034	19.6344	22.9377	21.3764	23.0453	22.3427	19.9326	21.4413	21.4166	20.9509	22.3467	22.3935	21.67	21.2689	20.8707	21.7403	21.0754	21.7091	22.8838	22.0455	21.7251	22.0051	21.9484	21.6737	21.965	22.6025	20.634	22.8209	22.0213	22.6827	20.3001	22.1152	22.3332	22.2389	22.4573	21.8748	20.6211	21.9004	20.5808	22.7045	20.9849	20.7925
POS3380	Cer-NS (36:1)	12.7814	16.3632	13.9748	13.7207	14.1908	13.4512	13.0566	12.9274	13.1309	13.2438	12.664	13.031	12.2167	12.6165	13.5864	12.0464	13.6551	13.8337	13.863	13.8037	12.1293	13.3987	12.4538	12.9069	13.2091	12.6004	13.3304	13.1721	14.0701	12.9403	13.2258	12.8158	12.7503	13.863	13.1293	13.3581	12.2228	13.1	13.1517	11.7566	12.9784	13.5627	14.1437	14.6325	13.6883	13.3718	13.3987	13.5142
NEG5613	SM (42:2)	16.6053	13.1643	15.365	12.7482	14.365	16.1176	16.9687	13.0918	14.183	14.5567	17.2024	12.6461	14.6883	13.2378	14.8965	15.5507	16.752	17.1737	16.9741	15.4862	14.4054	15.768	18.0203	14.2877	15.6607	16.2175	16.1357	13.1261	17.3654	15.3443	16.2859	14.412	12.6684	16.1216	14.8727	15.2061	13.9106	16.3954	15.8727	14.2438	14.9613	15.3163	13.5387	16.0145	14.8918	16.844	14.1752	14.2805
NEG4340	SM (35:1)	17.0631	15.3987	17.6597	13.863	15.4448	19.3285	17.6347	14.6607	18.1991	22.2408	13.9476	19.0774	18.5261	13.4767	13.6439	15.8213	18.0806	16.2769	16.6617	16.1596	15.2213	16.664	18.7461	13.2107	15.6828	14.5864	16.742	16.4186	16.2586	14.9613	16.1357	19.7837	12.3498	16.318	18.0705	16.417	14.6439	16.3145	15.3887	16.1033	15.7783	17.348	18.6026	15.7911	13.4512	16.8347	16.7563	13.3304
POS7156	TAG (42:2)	14.1908	14.8533	12.5746	19.0569	14.7731	13.863	12.7586	17.147	13.9748	13.279	11.933	14.6096	17.2869	17.8927	17.3574	15.8942	13.2863	13.1596	12.8297	13.4893	16.2714	13.4252	14.4704	15.0447	12.5934	14.3092	16.1337	16.2586	13.4893	15.3304	13.1706	12.5746	17.9575	11.42	10.8297	12.7249	15.0405	14.8238	13.4767	15.887	13.8337	11.5362	15.8113	12.8708	15.7099	11.42	16.9725	18.4596
POS8027	PEtOH (39:5)	15.9408	15.0951	15.8775	14.183	15.9703	16.4704	17.1846	14.1596	16.3251	18.2136	15.755	17.7803	15.1033	15.1074	17.7649	14.7628	15.7987	15.8361	16.696	16.3954	14.2877	17.1038	15.8263	15.4608	15.9748	18.3982	15.2913	15.8435	18.6537	15.1397	16.0447	17.4603	16.4624	16.5111	16.7697	17.1079	17.1628	17.7426	16.2363	15.6096	16.3632	18.3351	14.4704	16.4544	15.4087	16.3684	15.6607	16.9946
POS8622	PC (38:4)	23.1818	19.2472	22.0893	19.0534	20.7514	22.0868	22.0535	19.3327	22.1349	21.2702	22.877	21.0727	18.9049	20.4749	20.4735	21.0626	20.729	22.2868	21.1997	22.0631	19.6435	21.6795	22.2395	21.1034	21.3587	20.9849	21.373	20.4411	21.8202	21.3351	22.0188	21.8882	19.7315	23.0306	22.9103	22.09	20.0897	21.1207	21.5127	20.5104	22.1166	23.5221	19.7267	22.0368	18.5551	22.1369	19.9844	19.1243
POS8230	PE (40:6)	19.5405	19.2174	18.9266	17.9259	19.5751	19.0568	19.3426	17.6946	20.48	20.065	20.2622	19.1389	17.7516	18.5171	18.6965	18.334	20.344	19.3031	19.5182	19.0613	18.5492	19.3318	18.4853	18.8505	19.5384	20.6648	18.9799	19.3669	19.766	19.1477	19.8745	19.1454	17.9342	19.8064	19.6629	20.9242	17.3202	19.3099	19.5556	19.2815	19.7544	20.4314	18.8688	19.6203	18.6894	21.0846	18.1772	18.5164
POS7008	PC (32:0)	19.5552	17.8654	20.2884	17.0961	19.6744	20.1029	19.5959	18.4471	20.0555	20.6045	19.8841	19.9142	17.4563	18.3295	20.392	19.1789	19.1521	20.4731	19.9807	20.7165	18.2865	20.2815	20.1153	18.0039	21.2376	19.4094	19.1137	19.0958	19.2599	18.3614	20.6535	19.5385	18.2791	21.0494	20.3557	20.3847	18.6629	19.7463	20.5562	18.5264	19.7136	21.11	17.2691	20.29	17.2162	21.1556	18.1748	17.899
POS7052	PEtOH (35:0)	12.0049	9.39232	12.5579	11.3332	10.3554	11.3663	11.3987	9.79928	12.412	12.3554	12.0224	13.6991	11.1984	12.8118	11.5603	13.1244	11.6119	12.0049	11.3332	11.8494	11.6883	11.1228	12.1389	13.5387	11.5507	12.0835	11.9694	12.0224	11.5934	12.6004	10.6257	11.0701	12.5746	11.3934	12.0701	12.8277	11.8455	12.8258	11.8098	10.6618	10.9801	11.6618	10.8057	10.0634	11.4252	11.3826	12.9676	12.4868
NEG1760	LPE (22:4)	14.0189	12.5746	13.4512	11.3106	14.2949	14.3021	15.3233	13.2198	13.7731	13.3581	14.5805	12.5338	12.5555	13.3718	13.8918	13.5507	13.5507	15.3304	13.412	14.7885	14.0362	14.6268	14.1033	13.5387	15.6718	13.5864	14.1196	13.2805	13.8238	13.6773	14.0189	14.0276	13.0951	14.6937	15.68	14.8238	13.0362	14.412	14.4893	13.464	14.0868	15.3127	11.8337	14.0868	13.5746	15.0992	13.6662	13.0751
NEG1122	LPE (16:1)	11.5507	9.92481	12.1923	9.17742	11.6573	12.8765	13.7313	12.5142	13.0049	13.1861	11.043	10.5216	9.45533	9.63481	13.1293	11.9658	11.2288	12.4331	10.7228	15.3954	11.3219	12.1066	12.1737	10.6165	14.5746	12.446	10.5887	11.7814	12.2408	9.48382	12.0634	11.5068	10.0498	14.3853	14.0617	14.0447	9.98014	10.4717	13.6883	9.54882	11.5603	12.8057	9.2503	10.7977	10.388	13.203	10.4409	9.7364
POS6573	PE (34:3)	14.5922	14.2586	15.9748	12.4717	13.4893	16.1772	16.1536	13.0379	17.0436	17.534	15.2913	15.3056	13.6211	13.2046	16.6565	13.1674	15.0575	13.5142	15.4987	17.6701	13.9658	14.6039	15.4956	13.3304	15.1946	15.4544	14.3786	13.5142	15.1556	13.3304	16.7145	15.1437	12.6416	19.5307	18.5333	15.2659	13.5142	14.3512	17.0657	13.464	14.7419	17.1291	14.0785	14.9703	12.7875	15.4186	13.5507	12.5627
POS5747	PE (31:0)	12.3387	12.1737	12.8861	11.1033	11.9293	12.2258	11.9366	11.3987	14.1115	16.7459	10.6795	14.2732	11.3276	11.7271	12.1357	10.5603	12.2761	11.2107	12.2408	12.9163	11.584	11.4094	12.0566	11.5265	11.7056	12.6817	13.2438	11.7524	11.6662	10.4305	10.5981	14.5018	10.1293	13.0684	12.989	14.3443	10.4094	11.2703	12.9766	11.7649	11.388	11.744	11.9069	12.2288	11.3387	12.605	11.8455	10.4717
POS7627	PEtOH (38:7)	18.7056	18.2555	18.2936	16.7395	18.6687	18.701	18.7711	16.8301	19.0619	19.0396	19.1456	18.4779	16.7545	17.3291	18.1393	17.1582	19.5067	18.1874	18.5574	18.7028	17.8042	18.4082	17.0749	17.5351	18.0484	20.0254	18.013	18.1085	18.9077	18.1176	18.9335	18.0951	16.9256	19.512	18.9249	19.7303	17.1346	18.5464	18.5545	18.4047	19.1201	19.6592	17.686	18.8824	17.397	19.8837	17.9627	17.8434
NEG4010	SM (33:1)	13.7524	13.6325	15.4672	12.7056	13.7099	15.6495	14.5687	12.6795	14.0014	16.0145	13.8435	12.0634	13.8823	12.3907	15.3233	13.0032	15.1791	14.2659	15.1074	15.448	12.92	13.6096	14.2732	12.2467	14.3512	13.5142	13.8727	12.7419	14.5387	13.1815	14.392	14.0617	12.5241	15.2586	15.1357	13.9385	12.0868	14.0701	14.1517	13.4893	14.0362	13.9748	14.1437	14.7313	12.9531	15.1635	13.6439	12.5167
POS7336	PEtOH (36:0)	15.2769	16.4334	13.3021	15.8557	16.3987	14.5142	14.0102	14.6382	14.2877	14.7099	14.6325	13.6325	14.6325	13.1437	14.2659	13.9926	15.3339	15.1437	15.0868	14.183	13.5746	13.6662	13.8533	13.6773	15.4736	14.4383	14.1908	15.0992	13.7313	13.5265	15.0189	15.8846	14.365	14.1908	14.7046	15.3092	13.2674	14.4318	14.6211	15.3339	14.4383	14.0276	16.0554	15.1674	15.2175	15.24	13.1261	13.8435
POS6967	PMeOH (36:2)	22.9513	21.1032	23.8381	20.096	21.7573	23.5501	23.1681	20.9803	23.7163	24.1397	23.3931	23.1079	19.8181	21.7215	23.8955	22.6219	22.4908	23.904	23.0634	24.3737	20.1491	23.9097	23.6138	21.428	23.1578	23.0797	22.3496	22.5189	22.6235	21.6385	24.1055	22.9038	21.5266	24.6126	23.9685	23.9666	21.9766	23.1253	24.1678	21.7067	23.8172	24.756	20.3497	23.4767	20.3012	24.7493	21.4399	21.0368
NEG1516	LPE (20:1)	13.3718	10.9144	13.5627	9.44294	12.6004	13.8918	13.8138	13.6211	13.7313	13.5627	13.4512	10.7649	10.2046	10.5018	12.2015	13.2718	12.1261	14.0276	12.1293	14.6718	12.2015	12.8037	12.8533	12.1261	14.1115	11.7482	10.8994	13.5265	13.0413	11.6528	12.7977	11.5118	10.0362	14.0617	15.1517	14.0276	10.6165	11.9256	12.6707	10.6795	12.605	14.3373	10.2992	11.6573	12.6729	13.9385	11.7855	10.9513
NEG4545	SM (36:0)	11.0293	12.1768	13.3853	12.7334	12.0532	12.5362	11.5216	11.8994	11.0498	13.9658	11.6439	10.7228	12.3304	10.7731	12.3636	11.769	13.3581	12.9403	13.3853	12.0532	11.9256	12.1421	12.8899	10.7977	11.6393	11.9293	11.1799	11.933	12.5068	11.2992	12.1	11.9908	11.2992	12.9855	12.2137	12.2963	10.0224	12.0668	12.769	12.0701	10.42	11.8611	13.8138	12.4818	11.2992	12.5603	12.1643	10.9801
NEG5267	SM (40:1)	16.3701	15.755	17.4492	14.9522	15.5805	16.3786	17.1757	15.4576	15.9316	15.6154	17.0782	14.3233	14.9792	15.2696	17.2758	16.464	17.5142	17.8762	17.2092	17.0228	15.7018	16.4004	16.9641	15.6579	17.3293	16.0806	16.3735	15.8062	17.3669	15.7602	17.2104	16.3581	15.997	16.5356	16.7793	15.906	15.3443	16.4054	16.7152	15.4318	16.2137	16.1752	16.0276	16.9085	15.2213	17.1219	17.0747	15.3021
POS7463	PEtOH (37:4)	19.6863	20.7203	19.469	19.7763	20.6038	19.1113	19.1491	19.6345	18.4817	19.0126	19.0466	19.0315	19.7524	18.5974	19.4256	18.3984	19.0262	19.5131	20.2798	19.2391	19.1692	19.4022	18.6189	18.4432	19.4463	19.7498	19.8487	19.1711	19.5305	19.1315	19.3953	20.0157	18.8907	19.5279	19.0601	19.8613	19.0459	19.7081	18.8583	19.7706	18.9519	19.4146	20.0812	20.3436	20.0339	18.8354	18.9255	19.2139
NEG5559	SM (42:4)	12.8842	12.4615	13.9748	11.6119	12.2348	12.5338	13.0851	11.1611	10.5118	13.4767	13.0851	8.78136	11.4666	11.3987	11.5314	11.3276	12.7977	13.1923	12.9218	12.5338	11.2046	12.2906	13.0751	10.2992	12.1131	9.84235	11.888	10.5981	13.3304	11.4818	12.7482	12.4742	11.0768	12.2732	12.9237	12.8842	8.224	13.1049	12.0668	10.0768	12.3191	12.2556	13.0718	12.158	11.2992	12.4969	11.5651	11.4564
POS9958	TAG (51:1)	15.8557	18.8161	16.9988	19.7558	17.7906	17.8597	15.6607	19.1903	18.3273	20.3194	16.8333	18.6875	19.8495	18.4276	18.0168	18.596	17.5439	15.2913	16.5402	17.7933	18.4453	16.1317	18.0528	19.172	16.2859	18.6396	18.305	18.2761	16.3056	18.9787	17.4934	20.4599	19.397	13.3581	14.8037	17.4609	17.9006	18.1886	17.8003	18.357	17.9799	14.1674	18.189	16.3853	18.8785	15.5716	18.7817	18.6739
NEG5585	SM (42:3)	16.4269	15.6039	17.0217	15.0868	15.5864	15.6773	16.6508	15.0189	15.0102	15.1155	16.3803	13.6325	15.0362	14.6382	15.2326	14.9522	16.0764	16.4496	16.508	16.4528	14.9476	15.0992	16.0319	14.1674	15.6607	15.0014	15.1115	14.4831	16.4925	14.7885	15.8654	16.0889	14.365	15.6183	16.6717	16.4544	13.7524	15.5981	15.8163	14.8727	15.3987	15.8846	14.8727	15.6964	15.0102	15.7233	15.2985	14.8337
POS7754	PEtOH (38:4)	15.6211	15.1033	15.2475	14.4186	16.0036	15.7808	15.968	13.3718	15.6354	17.3473	15.5537	16.387	14.1277	14.8138	15.641	14.6718	15.8989	15.6855	15.9408	15.7885	14.8138	15.2363	15.1236	14.7936	15.9153	15.2251	15.365	15.8823	15.7757	14.6096	15.0102	16.8421	14.2512	16.1155	16.0124	15.7602	13.3304	14.8037	16.3512	15.5111	16.1155	16.1752	15.786	16.2269	14.3163	16.3803	14.2949	13.8337
POS8067	PEtOH (39:4)	19.9488	18.9547	20.2263	18.4303	18.3857	19.9822	20.6961	17.4757	20.3928	19.1637	17.346	20.108	17.5083	19.0496	17.8035	18.8173	19.7812	20.823	19.923	19.754	17.0737	20.9041	19.6969	16.9184	20.2099	20.0796	17.9211	19.9266	19.9238	18.7917	19.6137	18.0877	18.5199	20.2123	20.3384	17.8451	17.0466	17.6719	20.147	18.9926	19.6199	20.0858	18.1336	20.6607	18.0799	20.1032	16.9646	18.3164
NEG6046	SM (44:2)	12.9385	10.7895	15.5657	10.5018	12.4717	13.8435	14.9522	11.7977	13.0583	13.9385	13.7936	11.3554	11.865	12.6027	12.9293	11.0498	12.3526	13.6991	13.4767	13.9012	12.2198	11.6211	13.5981	10.8376	13.2615	12.2848	12.4767	10.5603	14.3443	11.4564	12.9658	13.0327	10.2644	14.0276	15.0575	14.1752	11.6484	13.1564	14.8823	11.1098	12.9385	13.5018	11.1163	13.0566	11.8765	13.2273	11.3498	11.5068
NEG5642	SM (42:1)	17.2272	15.9748	17.8123	14.768	16.3735	17.9607	18.2278	15.4736	15.8533	15.0701	17.9919	14.2659	15.4021	15.4956	18.0824	16.7663	18.3722	18.393	17.9072	18.4223	16.1791	17.3219	18.5588	15.8238	17.7935	17.2969	17.1547	15.7153	18.5923	16.684	18.1183	16.4285	15.3718	16.9154	17.7039	16.528	15.4862	17.5712	18.0859	15.8012	17.2395	17.2031	15.3853	17.8405	15.8213	18.0199	16.7081	16.049
NEG5457	SM (41:1)	14.4252	13.7628	16.9651	13.1309	13.7628	15.0276	15.5951	14.0701	15.2099	14.392	14.9837	13.2819	13.3443	13.7313	15.0276	14.2061	15.5265	14.9153	16.5158	16.4186	14.2363	15.4544	15.1869	14.1196	16.4285	13.6096	14.3163	14.6773	15.448	14.2732	15.7498	15.7911	13.6883	14.9339	15.5922	15.6325	13.2303	14.6439	15.1635	13.7936	15.0189	15.8533	14.4383	15.183	13.2644	15.2438	15.0405	13.6662
POS8757	TAG (47:0)	14.1115	14.3021	13.2497	13.7731	13.9567	16.3581	13.3163	13.9658	14.2363	12.6119	12.6948	14.5142	12.944	14.2512	15.1477	14.0701	14.6607	13.9293	14.9106	14.8965	13.5142	14.365	13.5864	14.2137	14.0532	14.5805	15.7018	13.9837	14.0189	14.2213	14.7731	13.3718	13.8238	10.9069	11.6618	11.584	14.0617	14.183	15.9385	14.5142	14.4318	11.8842	13.2688	14.7366	13.9567	13.8823	13.8037	14.183
POS6656	PE (34:1)	20.387	19.5317	19.9648	18.5446	19.8035	19.8778	20.1868	18.5412	20.1743	21.4754	19.8902	20.4846	18.3924	18.9408	20.4377	19.2389	19.9541	19.3694	19.542	20.6791	18.5505	19.5523	18.9827	18.7325	20.2502	20.4488	19.2391	19.8932	20.5754	19.1574	21.1426	21.1052	18.6569	21.1904	20.4556	20.8328	19.1111	19.6295	20.6357	18.8247	20.8556	21.2069	18.4436	19.4371	18.3141	20.7257	19.2975	18.4555
POS7664	PEtOH (38:6)	17.6426	14.6382	17.3772	14.4956	16.0232	17.2519	16.5612	14.4956	17.3971	17.2194	17.2792	16.7696	13.7419	15.2512	15.8703	15.1196	17.0169	16.7398	0.687061	17.059	14.8823	17.921	16.4137	15.9992	16.5477	16.8196	16.8802	15.2841	16.435	15.9385	17.1773	17.4038	14.9837	18.058	17.2932	17.3768	13.8337	17.1312	16.6569	16.0447	17.2382	18.1644	15.8775	17.3666	14.2363	17.2156	15.2326	15.1908
POS7734	TAG (44:2)	14.0102	17.0957	14.8775	20.2886	16.8995	15.6211	14.2732	19.4697	16.5746	14.7987	13.8337	16.5432	18.8865	18.9123	18.7346	17.9578	15.435	15.0319	14.5142	15.3092	17.918	15.3092	16.3373	17.8581	14.1033	16.6169	18.0204	18.4476	15.4672	17.8353	15.1752	14.8238	19.1911	12.5191	11.6348	13.7834	17.2593	16.88	15.4219	17.8112	15.9012	13.3581	17.4296	14.1674	18.1595	13.1373	18.9615	19.4763
POS7170	PC (34:3)	18.4403	16.4544	17.5606	16.8021	16.6436	21.208	19.3918	17.9619	-0.897006	9.96578	-0.586406	16.7458	17.7179	19.5293	19.6276	19.2945	19.7705	17.2694	21.5847	-0.452057	19.1202	16.646	21.184	19.9616	17.7755	15.7018	19.6737	18.1299	19.6312	18.8408	19.3258	0.238787	19.7325	-0.14401	-0.459973	16.8789	18.6858	16.8838	19.1037	18.5675	17.3526	-0.163268	17.6828	17.2016	17.4982	17.4231	18.242	19.4273
POS8232	PEtOH (40:7)	18.3025	14.8037	18.2376	15.0992	16.9648	18.0337	18.4773	15.9293	17.7314	17.0363	18.3369	17.3189	15.0232	16.2714	17.084	16.0532	17.4187	18.5569	18.4392	18.0662	15.9815	19.4888	17.0069	16.5127	17.3184	17.9776	17.3856	16.6053	17.7204	16.435	17.5811	18.2596	15.7366	18.3948	17.7893	17.6831	14.9293	17.6302	17.3786	16.6567	17.8725	19.1423	15.4285	18.5327	15.3752	17.4635	15.5567	15.6268
POS11790	TAG (58:5)	16.8936	17.831	19.3369	17.7326	18.1801	18.3268	17.2289	18.9457	17.4692	16.0511	17.4856	18.9212	18.5723	19.092	17.8927	18.0521	18.4055	17.586	17.9453	18.5626	18.9575	18.7708	19.015	17.5623	16.3954	18.3328	18.5705	18.028	18.4525	18.6717	18.1362	19.3036	18.1396	14.1357	15.0362	18.6562	19.5516	18.5976	18.2281	18.1461	17.967	15.624	17.6746	19.0992	19.1856	16.9387	19.4575	18.3188
NEG4379	PE (38:5)	18.1271	16.4925	18.2207	15.435	17.7223	18.6604	18.9141	15.624	18.0103	18.0085	18.8544	17.9028	15.7936	16.1176	18.1337	16.9319	17.3588	18.6913	18.0285	19.2864	16.9705	18.1417	17.4881	16.7887	17.8881	18.1559	17.4245	17.5064	19.149	16.6917	17.7241	17.8557	15.3443	20.0518	19.5238	18.715	16.8199	18.5952	17.9226	17.6636	18.0005	19.7895	16.0254	18.187	15.9703	18.7113	17.6993	16.5761
NEG4119	PE (36:2)	15.3954	14.3021	16.7203	13.9476	14.2288	16.3233	15.9408	13.6991	16.2213	16.4956	15.5834	14.5567	14.863	13.3163	15.6354	14.5864	15.0743	15.7885	15.3786	16.9741	14.2137	15.9948	15.3233	13.9658	15.0362	15.2288	15.4704	13.9106	15.9362	13.8918	15.8989	15.5111	13.3853	17.759	17.0488	15.049	14.5805	15.2137	15.0362	14.1357	15.1791	16.927	15.5893	15.977	13.6883	15.0785	14.4956	13.6551
NEG1946	Cer-ADS (34:0)	10.3663	10.4818	12.6461	9.03342	9.98014	12.7228	11.6211	9.46148	12.5817	14.8435	9.95855	13.3021	11.0901	8.64024	10.2288	9.60918	10.5887	11.1033	12.1768	12.3826	9.67066	11.8057	10.0768	9.05528	11.0293	11.2992	11.1923	11.5118	10.8688	10.3443	11.5459	13.183	8.73132	12.5483	11.7524	10.8611	9.89785	10.973	10.9144	11.3498	10.9069	13.5387	11.3443	11.0014	9.66711	10.7731	11.0084	9.30834
NEG1933	Cer-AS (34:1)	13.06	12.7607	14.8188	11.3387	12.3471	15.6883	13.9106	12.2848	14.9837	17.798	11.0901	16.2137	13.3304	10.8842	11.8572	11.5216	13.5142	12.8765	12.9604	13.1501	11.8842	12.1066	13.2467	10.2527	13.1098	12.3934	13.8337	12.3663	13.3021	12.0802	12.8017	15.1033	9.21189	12.865	14.508	13.0617	12.1131	12.9944	12.7649	14.0014	13.6883	15.2841	13.7731	13.3304	11.7398	12.7752	13.9385	11.1163
POS7201	PEtOH (36:3)	16.9982	15.5296	17.9346	15.4767	15.2913	17.0668	16.5018	14.8188	18.6744	18.5967	16.7955	16.8489	16.5432	15.5477	16.9057	15.1074	16.5761	15.6855	16.2023	18.2895	15.2288	17.6523	16.0145	15.0909	16.3615	16.4334	16.6866	15.1155	16.435	15.4512	17.6044	17.7587	15.5326	19.1197	18.6697	16.6237	16.2512	16.3233	16.6512	15.7419	16.6232	17.4038	16.6114	16.4672	14.6551	16.3092	15.0992	14.9431
POS7243	PEtOH (36:2)	18.3192	16.729	18.5648	16.9916	17.9927	18.214	18.2378	16.4054	19.1711	19.1667	17.3736	17.9132	16.9991	16.9013	18.199	17.5327	18.1469	17.8452	18.4484	18.7062	17.0089	17.6545	18.1704	17.0415	16.1713	18.1011	18.1237	17.2322	18.6502	16.774	18.3347	19.0904	17.0982	18.9072	19.2876	18.6038	17.2931	17.699	18.2496	17.2635	18.1209	19.0083	18.149	18.0602	16.3039	18.0262	17.0443	16.9005
POS5255	TAG (36:0)	15.5049	14.9153	17.471	16.8795	14.863	15.9815	15.0447	15.4448	16.2677	19.6917	15.3581	16.6483	16.4624	14.5922	14.9339	14.412	15.1277	14.7046	15.7018	17.2565	15.1946	15.0659	14.1033	14.7524	16.5775	15.3478	15.726	16.1115	16.2004	14.8533	16.1236	16.5981	14.7628	17.4844	16.582	17.0581	13.464	15.2805	14.5326	15.8703	15.977	17.1898	15.412	15.5834	14.6211	15.92	15.7783	17.1776
NEG1570	LPC (14:0)	10.2644	8.19967	11.7773	7.62936	9.8933	11.9801	11.8494	11.7013	12.1	11.5018	9.34207	8.14466	7.20945	8.0607	10.2046	9.70736	10.4615	11.8455	9.70217	12.6684	9.71596	11.6484	11.4818	8.9629	12.5507	10.9069	9.26209	11.2992	10.2644	8.40088	10.4305	10.8057	7.97154	11.5651	12.3608	12.0768	7.88874	9.75154	11.3663	7.88264	11.2761	11.9218	7.80735	9.80896	8.91289	12.5981	8.83289	6.89482
POS8155	PC (38:8)	17.3087	18.0091	16.8166	17.4276	18.5736	17.8553	18.2525	17.1526	14.8918	14.9153	15.5265	15.1357	17.1572	17.3954	18.8869	16.6405	17.6926	17.6519	19.741	16.5296	17.7207	17.731	17.1452	17.2439	18.2786	17.1069	18.3453	18.093	19.1338	17.7073	17.5377	17.41	17.3107	16.4366	15.8894	17.7494	17.3016	17.7878	17.4656	18.0296	17.0188	16.7707	16.8737	19.0887	17.7997	16.9671	17.4801	17.8559
NEG4892	SM (38:1)	14.392	14.5864	16.1752	13.8823	14.1517	14.392	14.9703	14.2438	14.4318	15.392	14.7628	12.6461	13.8337	13.3163	15.2732	14.3304	15.1397	15.5387	15.1317	15.183	14.3718	14.3443	14.6937	13.4383	15.1908	13.6991	14.2805	14.3987	14.9748	13.7419	15.4054	14.7099	14.2137	15.2841	15.1277	14.4383	13.2258	14.0785	14.183	13.4893	14.0362	14.3092	14.8823	14.8533	13.6439	14.8679	15.5981	13.2363
POS10935	PMeOH (49:5)	13.3163	13.5981	14.2438	15.601	13.1596	13.5142	13.1737	16.093	15.0785	14.5864	12.4818	15.0701	16.5432	17.0078	15.0276	15.9926	12.9676	14.0189	0.687061	-0.452057	16.4528	14.6495	15.8411	15.9748	12.5118	14.7099	15.1115	15.2175	14.0276	16.1457	12.8238	13.2877	16.2326	11.6211	12.9855	12.744	15.9083	14.6382	15.726	14.3581	15.5627	-0.163268	14.6937	12.5603	15.6855	11.9873	15.8088	16.6473
POS7553	PC (34:1)	25.2804	24.6423	25.0184	23.9838	25.3784	25.2613	25.1681	23.5178	24.7033	25.243	24.9796	24.5375	23.478	24.1765	25.1422	24.2908	25.2168	25.3159	25.6643	25.077	24.0002	24.9888	24.6426	24.2908	25.2982	25.1777	24.6126	25.0014	25.5119	24.4557	25.2886	25.477	24.0543	25.3903	25.0377	25.4803	23.9137	24.9031	24.9096	24.7578	24.9062	25.3514	24.0214	25.5527	24.0203	25.1961	24.411	23.9266
POS10818	TAG (54:5)	20.334	22.0375	20.941	21.5852	22.0015	20.6024	20.0732	22.9126	20.649	19.3883	20.6256	21.3956	22.7901	21.7682	22.1738	21.4283	20.6404	20.6315	20.3038	21.1365	22.5666	21.8391	21.0442	21.3381	19.8959	21.5153	22.1534	21.7437	20.0309	21.5927	20.4111	20.1102	21.4561	18.7415	18.5998	20.069	22.6161	22.2749	20.6612	22.0308	21.1113	19.9184	22.3249	20.4971	22.6651	18.5901	22.2558	22.4121
POS3461	LPC (22:4)	13.7524	7.65105	14.0868	6.98868	13.8533	14.0014	15.2137	13.6883	14.6883	12.577	14.4448	11.2228	9.27845	11.6883	12.6551	13.0617	12.9458	14.7313	12.8803	14.2512	13.3581	14.5265	14.6991	13.6991	15.4252	11.1984	13.0885	13.7834	13.2303	13.2644	13.8037	12.4767	10.8533	13.92	15.9153	15.1317	11.1923	12.7586	14.4576	12.4041	13.9106	14.8037	0.695994	13.2273	12.9031	14.7046	12.2556	11.4305
POS8671	PC (38:3)	20.0076	20.1143	20.0221	19.0139	21.2389	19.9513	20.5531	18.496	20.1426	19.0678	21.5954	19.1922	18.3151	19.2784	19.5091	19.1289	20.8843	21.3989	20.3795	19.8674	19.3588	20.3333	20.5877	20.37	21.6776	20.5117	19.9113	20.5127	20.2938	19.8043	20.3348	20.6313	18.802	20.4439	20.097	20.4327	18.3833	20.2939	21.2147	20.6386	21.1	20.1473	19.0314	21.2796	19.1798	21.3725	19.4409	19.0896
POS9255	TAG (49:1)	15.8557	18.2063	16.3853	19.1778	17.2251	17.2848	15.2061	17.7178	17.537	19.7251	15.7524	17.123	17.945	16.6532	16.8139	16.601	16.8741	14.9293	15.9837	17.2408	16.9515	15.7654	17.2164	17.6744	16.1176	17.8454	17.0937	17.2459	15.6855	17.4992	16.8361	19.5201	18.0753	13.1	14.5447	16.7002	16.6669	16.9981	16.901	17.5168	16.7352	14.3512	17.5168	15.8582	18.2538	15.3304	17.1158	17.3563
NEG8255	AcylGlcADG (66:18)	11.5118	12.1861	10.8765	11.8572	12.2761	11.6926	11.0154	11.3387	10.42	11.5068	10.6707	10.2288	11.9694	10.1293	11.3276	9.59619	11.0362	11.6839	12.5265	11.0014	10.7977	11.446	10.4818	10.3554	11.1799	11.7649	10.8842	10.7398	11.5887	10.5699	11.0014	11.8803	10.6795	11.2703	10.8057	11.1611	11.0967	10.9366	10.42	11.0701	10.2761	11.5265	12.06	12.1325	11.7773	11.0014	10.7566	11.1228
POS9431	TAG (49:0)	11.4919	13.3853	12.4538	13.7207	14.0951	12.8118	13.0327	14.7628	12.1892	13.0583	11.8017	12.8138	14.5265	12.6817	13.4767	12.5507	12.5793	13.0901	11.9908	12.7855	13.8138	12.3907	12.1643	13.1892	11.4512	12.9274	13.3163	12.8975	11.6618	13.2303	11.6707	12.8376	13.1033	10.1923	10.5699	11.6027	13.1	13.4893	11.8688	13.0396	12.3415	11.2288	12.8937	12.0868	14.2061	13.0851	13.6773	14.2586
POS11977	TAG (60:12)	10.4717	13.8727	16.4334	14.6039	13.9385	14.4831	12.628	14.8533	13.4252	11.8258	12.9676	13.2556	14.4252	13.5746	12.8669	13.3443	16.7826	12.4843	15.448	13.1737	15.9293	15.2841	17.0854	14.4448	12.3191	16.508	13.1389	13.8727	15.5417	15.4831	13.2863	13.6551	14.5627	9.06878	9.03892	13.4767	13.1908	13.9476	13.8823	12.6257	14.2288	10.7056	13.5746	15.2769	15.6634	14.0951	15.1984	14.9837
NEG4242	PE (38:4)	16.9405	13.7834	16.3803	14.4252	15.1277	18.1445	19.0694	14.5922	14.4704	14.9613	16.3819	13.9385	13.7731	14.8679	15.8727	15.5567	17.5316	18.7516	17.378	15.3684	14.3021	18.4744	18.6491	15.4799	16.6357	16.5096	17.3146	15.7783	16.9628	15.7073	16.703	15.8654	14.9792	15.9948	15.3092	15.5234	14.392	15.2913	15.8775	15.8703	16.3547	15.6883	13.8238	17.2484	14.9792	16.4862	14.4576	14.9703
POS8621	PEtOH (41:5)	20.2385	19.5519	20.3657	18.9874	20.5797	20.654	20.9061	19.1947	19.8089	20.7596	20.0447	19.8115	18.9627	19.1043	20.7604	18.9201	20.2706	21.2144	21.1382	20.2322	19.3367	20.4	19.5898	19.4097	20.5729	20.5868	20.1703	20.2315	20.9754	19.1775	20.327	20.7897	18.8754	20.4992	20.2361	20.5778	19.1419	20.4988	20.1295	20.03	20.2799	20.8449	18.7236	21.2355	19.91	20.1933	19.5987	19.4886
NEG6039	PI (38:4)	19.0716	15.8386	18.9535	15.0319	17.105	20.5722	20.8003	14.7046	19.1985	17.5561	20.7036	16.365	14.5687	16.8359	19.4227	17.8006	18.853	20.21	19.7698	20.0696	17.4324	18.9063	18.9138	16.9226	19.9902	17.4212	17.0092	19.1997	20.3857	17.4174	19.4577	17.7378	16.7138	20.7716	20.9944	19.1928	14.6154	18.3033	19.7286	17.1739	19.0064	20.3219	15.6937	18.4544	15.0701	21.006	18.931	15.448
POS11952	TAG (59:6)	12.5981	13.2167	14.1196	12.9144	12.92	13.6439	13.5627	14.4318	12.9237	10.2046	13.3163	15.2949	14.3163	15.3056	13.5142	12.9531	14.4448	13.4383	13.3163	14.6773	12.8572	13.9837	14.5567	8.80735	13.2482	13.3021	14.887	13.8823	14.5447	15.24	14.1752	12.4278	11.6393	10.7814	9.30834	11.5555	14.4448	13.9658	14.9792	13.8337	14.8386	10.8918	12.7997	14.5687	15.183	14.0276	14.0951	14.183
NEG3846	PE (36:5)	20.0052	19.1829	18.9788	18.7378	18.9296	21.2277	20.8844	18.161	18.9305	19.3233	20.5389	18.2253	18.891	18.8633	20.8396	19.2527	20.2487	20.5121	20.7276	20.1031	19.5016	20.3314	19.5463	19.3396	20.5414	20.5197	20.1348	20.2648	20.9553	19.6333	20.1082	19.886	18.669	20.8282	20.458	20.329	18.75	20.2585	20.3065	19.8329	20.038	20.2373	18.6372	20.7511	18.7511	21.0489	19.2086	19.196
POS7247	PC (34:1)	21.1379	18.6078	20.0727	18.6539	19.5539	21.12	21	18.3797	20.013	19.9169	21.0447	18.9852	18.476	19.7699	19.9858	20.4369	19.8105	21.5995	21.3818	20.7412	18.9449	19.8265	20.8004	20.2445	21.5199	19.8802	20.2567	20.4315	20.9752	19.9562	21.0628	20.0404	18.8543	21.5493	21.0513	20.9969	18.6741	19.9717	20.8442	20.2361	20.2037	19.9592	18.0132	20.8084	18.4383	21.4531	19.2824	18.7737
POS7637	PEtOH (37:0)	18.5588	17.1472	18.5615	16.5522	18.0484	18.2633	18.5806	16.412	18.3747	18.2401	19.0834	16.9385	15.1277	17.4069	17.358	18.0322	18.1194	18.8544	18.3775	18.3694	16.8031	18.1119	18.4046	17.8164	19.1384	17.4526	17.8108	18.563	18.3574	17.9136	18.8031	18.2714	16.5687	18.7901	19.2648	19.2882	16.3021	18.0231	18.6901	18.1913	18.5928	18.3641	16.8047	18.1911	15.8138	19.2619	17.0763	16.6881
POS8728	PEtOH (41:3)	8.39232	10.7814	9.07414	8.77808	10.9144	9.18239	8.26209	9.56415	8.21917	7.06609	6.88264	10.1421	9.83289	9.50978	10.6618	7.86419	6.15987	0.111031	8.93664	-0.452057	9.93664	10.0362	7.79442	9.62022	8.27146	11.0362	9.14211	9.78463	9.51373	8.81057	-0.318326	9.01123	9.224	7.74147	7.21917	0.0426443	10.1293	11.4512	10.0768	9.75322	9.40939	7.67243	11.3049	0.678072	10.4615	-0.520769	10.0901	-0.584241
NEG4355	PC (32:1)	14.8088	14.4831	14.7731	13.7524	14.92	16.6966	16.2967	13.7834	13.9293	13.4767	14.1752	12.8746	13.6883	14.0532	16.2732	13.7099	15.0014	14.887	16.8782	14.4831	13.7313	15.6495	15.8037	14.2137	15.6607	14.8386	15.2475	15.691	16.4366	14.5567	15.7207	14.1517	13.7936	15.9177	14.4956	15.6662	14.1752	14.726	15.5775	15.0405	14.6718	14.7207	13.6551	16.3039	13.7628	15.4021	14.0276	13.9476
POS10575	TAG (53:1)	14.9748	17.4806	15.1397	18.0932	16.5567	15.6607	14.0951	18.5548	16.9966	18.0768	15.7393	18.3711	18.754	17.9626	17.1423	18.2581	15.9408	14.0189	14.6607	16.093	18.204	15.691	16.5775	18.5604	14.6551	17.5459	17.0866	17.2515	14.3233	18.157	15.5893	18.1084	18.8599	12.1799	13.1815	15.8582	17.683	17.5479	17.0137	17.3848	17.3138	13.0014	17.3914	14.7153	18.4756	14.1674	18.0993	18.2256
POS11650	TAG (57:3)	14.5142	14.9476	16.4688	14.183	14.6718	14.726	13.6773	16.0319	14.7576	17.5156	14.0014	16.5537	16.7058	16.7632	15.5477	16.0362	14.5746	13.3304	14.9567	16.0701	16.2823	15.2549	15.2586	11.9766	13.9012	15.5173	15.8386	14.6551	14.1196	15.1397	14.9703	17.9842	15.9948	11.4305	13.2152	15.8337	17.5759	15.8918	15.049	15.6096	15.3198	12.5018	15.5049	14.7419	16.5387	12.6096	15.9545	15.68
POS6016	SM (33:1)	16.9689	15.7524	18.8449	15.1752	15.6718	19.0404	18.9999	14.4956	18.7137	20.2076	17.7431	15.3478	15.4862	15.0659	18.0421	15.9882	18.5699	17.2234	18.055	19.0789	16.1236	16.9096	18.1162	15.2769	17.9513	15.9703	16.311	15.3581	17.1125	15.6495	17.4647	16.6815	14.7471	18.8229	19.8198	17.1125	14.0617	16.5716	18.3077	15.4415	17.7618	17.5812	15.4285	16.7472	14.4448	19.7171	16.4448	14.4956
NEG5826	SM (43:2)	11.3608	4.66107	12.2586	6.3906	8.35315	11.744	12.7834	8.69	10.8765	12.5338	11.3772	9.84862	9.16993	9.14211	10.2877	9.65284	11.0224	10.7895	12.584	11.6348	10.8297	10.6795	12.1196	10.1033	11.3718	10.1674	11.7056	8.61471	12.1421	9.43671	10.8218	10.7566	7.20945	10.2288	11.3934	11.6795	8.81057	11.0224	11.2761	9.03342	10.9513	11.7313	8.86419	10.4512	9.94544	10.9873	8.8857	9.36413
POS11222	TAG (55:2)	15.0232	17.6448	16.3564	17.1335	16.6408	15.7393	14.768	17.9553	16.7022	19.0113	15.6467	17.6232	18.3652	17.2903	17.43	17.6855	15.6828	14.6039	15.8894	16.6743	17.9206	15.9658	15.726	17.6248	15.0405	17.5431	17.3166	16.508	15.1556	17.1031	15.8654	18.8042	17.8737	12.8572	14.5805	16.4608	18.3094	17.661	16.3954	17.5716	16.7155	14.2288	17.3409	15.5951	18.0809	13.6439	18.1461	17.8219
NEG1524	LPG (18:2)	11.3387	8.66534	11.6257	8.24317	9.34207	11.9106	11.4666	8.9571	10.3772	9.89178	11.043	8.19967	8.94837	8.97728	11.5167	9.75489	10.6795	10.1293	9.29232	11.3049	8.43045	10.5314	11.9766	8.07682	12.0967	9.50978	9.60733	9.224	9.81698	8.90689	9.81057	10.973	8.28077	10.8611	13.3304	10.0634	6.41447	9.43671	10.5887	8.31288	8.28077	10.8297	8.65464	10.1163	8.57743	10.6073	9.75989	8.28077
NEG3249	PE (32:2)	14.3786	12.2198	13.2512	11.8533	13.7099	15.5296	16.0764	12.0224	12.0768	13.0362	13.0515	11.1293	11.2935	12.5483	16.3786	12.605	14.0014	14.6039	14.726	13.9748	12.0049	13.9567	13.5746	11.6257	14.1357	15.183	12.1674	14.4767	15.4862	12.1196	15.183	12.9712	12.2906	14.5204	13.5018	13.9837	13.3304	12.9926	15.2877	13.2091	13.1405	14.4252	10.9801	14.5746	12.7752	14.3233	11.4666	12.5068
POS8069	PC (36:3)	24.2837	21.7646	23.0615	21.9694	21.8194	23.6686	24.8461	20.717	24.9133	23.8274	24.367	23.3334	21.9809	22.5033	23.5946	22.8607	22.8862	22.9824	23.8135	23.5294	21.7448	24.857	23.836	22.5593	23.1059	23.5839	22.7888	21.8629	24.1028	22.7566	23.8062	23.6615	22.1056	23.9949	24.6885	23.8391	21.7286	22.9854	23.7363	23.8975	22.9164	25.1296	23.1826	24.9927	20.4333	23.4477	22.0601	21.7329
POS8769	PEtOH (41:2)	11.5167	10.8842	9.10591	13.6211	10.0768	-0.207561	4.70044	11.9908	9.49185	8.35755	8.40939	9.01123	13.2615	12.4383	10.3219	10.5887	9.90388	8.07146	10.0634	7	12.6027	9.56224	11.0293	10.6795	6.83289	11.0293	9.44708	11.6618	10.5018	11.1861	8.67243	7.71425	11.7056	7.13955	5.2817	8.49586	10.0224	10.0768	7.65821	9	9.57932	7.70736	10.9366	9.13699	12.5314	7.01123	11.8098	13.5746
POS8309	TAG (46:3)	13.8918	17.8387	15.718	19.5356	17.5209	15.906	14.6495	19.5238	16.846	14.5507	14.4767	17.1523	19.4871	19.0447	18.6509	18.2267	15.9153	15.5864	15.2985	15.624	18.7271	16.2859	17.0776	18.0805	14.3718	16.9651	17.9227	18.6496	15.9246	18.5773	15.4318	15.2841	19.2166	12.6506	11.8218	14.3021	18.0308	17.4615	15.9408	18.2374	16.472	13.5864	18.0168	14.9106	18.8034	13.2	19.0095	19.6003
NEG4658	PC (34:3)	14.2137	13.26	14.7885	13.4383	13.5746	16.183	15.1477	13.7936	12.5167	11.8533	12.7773	12.6371	13.4767	14.1752	14.7471	14.0102	14.8484	13.5746	16.8223	13.5507	14.365	14.4893	16.0383	14.4576	13.5864	13.0481	14.8582	13.7834	15.1635	13.8337	14.6154	13.4767	14.8138	13.0413	13.4767	13.4767	13.9567	13.0379	14.2512	13.9926	13.4767	13.9748	14.1596	14.8484	13.3581	12.6439	13.8037	14.5204
POS10060	TAG (52:8)	13.7207	16.0362	14.4956	15.2586	15.3443	14.508	14.1277	14.508	14.5746	14.8484	14.1908	13.0327	14.7419	13.3021	14.4956	13.2378	14.0785	14.5864	14.3987	13.863	13.3443	13.9926	13.1908	13.1532	14.464	14.8238	14.3304	14.0189	14.3021	13.4893	14.4512	14.4383	13.2644	13.0566	13.0067	13.4512	13.8727	14.1752	14.464	14.8823	13.9567	14.2213	15.7073	13.9012	15.2769	13.2046	13.7834	14.5142
POS7290	PC (33:0)	18.6545	17.9842	20.0919	17.318	17.2741	18.8034	18.1725	16.6649	21.049	23.2901	17.2784	22.2418	17.6883	18.4122	19.0578	18.1038	18.5451	17.9118	19.7204	20.427	17.2478	19.3802	19.2938	18.9	19.3842	20.1104	20.0855	19.6069	18.8095	17.0548	17.9338	22.0254	15.3547	21.2672	20.4207	22.0774	17.065	17.2739	20.4624	19.2846	19.7283	19.4408	17.1756	19.5651	17.8195	20.4791	18.7856	17.438
POS11893	TAG (60:15)	11.3554	14.4318	13.863	14.1984	13.863	13.3718	12.6926	13.6211	14.1033	11.043	13.0067	12.9926	13.1373	12.0934	12.0014	12.3907	15.3304	12.8803	14.8775	13.5627	12.9421	13.7731	13.9293	12.1611	11.8611	14.6096	13.0802	13.3853	14.365	12.4818	13.8138	13.3581	11.9069	6.38198	9.91139	13.6991	11.9873	13.9293	13.863	12.9495	13.4512	10.9873	13.9012	14.2659	14.2805	12.4868	13.0684	13.4893
POS8284	PC (38:5)	20.8149	19.8138	19.3072	19.5543	20.0386	19.4462	20.5063	18.2332	19.7439	19.9322	20.4068	19.2813	18.8978	19.5815	19.2804	19.7749	19.7814	20.7896	20.716	19.9271	18.8001	19.1257	19.6223	19.9265	20.6359	19.6196	19.9922	19.4727	20.659	19.5266	19.9592	19.93	19.0214	20.7666	20.0083	20.3316	18.6141	20.0463	19.8181	20.1704	19.5921	19.5384	18.5933	20.1814	19.251	20.5714	19.3609	18.8336
POS7166	PEtOH (36:4)	15.5627	15.768	15.4021	15.5687	15.0058	15.2841	14.8088	14.3163	15.7911	17.66	15.1437	15.5657	15.5627	14.2732	15.4087	13.8138	15.7731	15.0659	15.669	15.7233	14.4767	15.0319	14.8238	13.92	15.0826	14.9792	15.6467	14.2949	15.435	14.5326	15.8163	16.2382	14.4448	16.9228	16.3286	14.9431	14.5142	14.8823	15.2549	14.8037	14.5687	15.6607	16.4544	15.4925	14.906	14.1752	13.7524	14.9431
POS5221	TAG (36:3)	13.3987	14.2586	14.1115	12.92	14.5507	13.6439	11.2992	14.0868	12.8218	10.8533	13.4767	12.5093	12.2819	12.6393	13.6662	13.158	14.9522	12.2586	14.4448	13.8918	11.5265	13.1212	14.2213	12.8277	13.5018	14.2438	13.1721	14.4831	15.0058	13.6439	14.5922	14.183	12.8158	12.1548	-0.459973	14.1752	13.3853	13.5864	14.2732	14.5922	14.2061	-0.163268	13.2467	15.6268	13.8727	14.0532	12.4252	13.7419
POS10642	TAG (54:9)	15.0189	17.269	15.3615	16.8128	16.4334	15.5142	15.1674	15.8484	15.3339	15.5173	15.3684	14.7366	16.1536	14.1196	15.9926	14.183	15.6268	15.8062	15.8894	14.9613	14.7783	15.6211	14.6551	14.0951	15.4153	15.9992	15.5447	15.6183	15.4544	14.6039	15.6297	15.9926	14.1596	14.4831	14.183	15.0617	14.7419	15.4448	15.3786	15.8846	15.392	15.2985	16.877	15.6991	16.0232	14.7987	14.5864	15.049
POS8024	PC (36:4)	21.3531	18.7688	21.112	18.8824	18.534	21.8864	21.4631	17.6196	22.045	20.7195	21.7657	18.7472	18.542	19.3342	20.6084	19.2932	20.4441	20.9159	21.6698	20.9316	19.0804	20.4946	21.7287	18.3218	20.5197	18.9636	20.6941	18.7647	20.4487	19.8284	20.8004	20.9071	18.361	21.9731	23.2242	20.818	18.989	20.0769	20.8495	19.466	20.1565	22.0112	20.6494	20.389	17.3593	21.0979	19.0089	18.5247
NEG2199	Cer-AP (35:1)	19.5055	19.1074	20.6534	19.2439	19.2014	20.0198	20.2107	19.0014	19.8616	21.3895	19.6584	19.642	19.3175	18.2226	18.7734	19.1905	19.7092	20.0656	19.9085	19.6281	19.2546	20.3435	18.3186	18.255	20.0814	20.7234	20.3345	20.0857	20.334	19.0037	19.9509	19.6721	17.9419	21.1028	19.9234	20.3274	18.4774	19.6166	18.9649	20.1698	19.4827	21.5883	19.475	20.0284	18.8267	20.2663	19.9882	18.8245
POS12065	TAG (60:9)	14.7046	15.734	18.0857	14.8775	15.8163	16.1965	16.2677	15.8088	15.1317	13.6211	15.5597	15.601	16.2586	14.9748	14.5507	14.3512	18.0907	16.1397	17.3007	17.3592	16.2714	16.9165	17.4065	15.0532	14.9882	16.4366	16.2841	16.5173	17.626	16.1791	17.1224	16.3803	15.1074	12.3554	13.7524	18.005	15.8138	16.5672	16.6618	14.906	16.0014	13.4512	15.3786	18.0634	17.0322	15.9269	16.9085	15.6745
NEG4087	PE (36:3)	18.3862	16.6549	19.6785	16.2118	16.7885	19.0939	18.5204	16.1927	19.1867	19.6253	18.4272	16.9511	17.2752	15.6523	18.2882	17.3737	17.8067	17.6458	17.6616	19.7882	15.9882	18.8675	18.129	16.6117	17.6065	17.0742	17.3179	16.2931	18.3785	16.3937	18.866	18.3671	16.1176	20.7302	19.9319	17.8232	16.8248	17.3654	17.9825	16.7884	18.046	19.6451	17.7248	18.5862	15.7706	17.6012	16.7818	15.977
POS10102	TAG (52:7)	13.863	15.2586	13.8238	14.9792	14.8238	13.6325	13.5981	13.7099	13.2819	14.0189	13.2615	12.9274	13.9106	12.3554	13.8037	12.605	13.9476	13.7524	13.6551	13.6883	12.9908	13.1768	12.6684	12.2408	13.6439	13.8138	14.0785	13.6551	13.8238	13.0102	13.9748	14.2732	13.1658	12.7099	12.6439	12.9961	13.3853	13.6883	13.3443	13.9012	12.9403	13.1721	14.6495	13.7207	14.0868	13.6551	13.1846	13.2258
POS12142	TAG (60:6)	15.5477	15.6211	18.148	15.3547	16.0806	17.5614	15.5951	16.8569	15.4219	14.4252	15.624	17.2448	16.4862	17.1453	15.5356	15.669	16.7726	15.601	16.1497	16.9767	17.016	17.1524	17.9295	15.3684	14.8337	16.4236	16.4799	16.0058	16.6992	16.4334	16.2493	17.8192	16.0868	12.3387	13.6991	17.4674	17.823	16.7758	16.7785	15.9703	16.2213	13.8037	15.4054	18.1023	17.3599	15.3056	17.021	16.365
POS10515	BMP (44:9)	15.959	12.2137	14.5746	11.8297	13.2644	15.6607	16.6258	5.41954	13.6325	13.8138	15.2732	13.7524	8.76487	13.0345	13.2659	13.2732	14.6268	16.0659	15.0868	14.6551	7.33092	15.7126	15.6154	13.2877	14.9106	12.1357	11.2644	14.0362	13.8037	12.8514	15.1674	14.5746	12.9658	14.7366	15.3127	14.7207	7.94837	11.6165	15.2985	12.4589	15.5805	15.691	12.1066	13.9658	10.9293	16.0722	11.7228	7.49985
POS7870	TAG (45:6)	18.5146	16.7117	16.4767	16.0992	17.1207	17.6792	17.7302	16.3495	17.4874	17.9969	17.3277	16.7522	16.1357	16.8767	16.834	17.1944	17.4046	17.283	18.2481	17.578	16.9965	16.435	16.8191	17.0566	17.2199	17.9552	16.6483	17.447	17.9614	17.0049	18.1817	16.9521	16.5018	18.0859	17.5981	18.7314	16.0575	17.3604	17.3761	17.4701	17.7734	17.757	16.3391	17.6161	16.3598	19.1787	16.8827	17.0024
POS6529	PE (34:4)	12.7207	12.4331	13.8037	11.2992	12.5289	12.7142	13.8823	11.1098	15.5775	15.1517	13.0818	13.464	11.3276	11.7142	13.2644	11.5167	13.1325	13.0684	13.4252	14.9293	11.8727	13.9106	12.7334	12.06	13.1984	13.3987	12.2137	13.5265	13.8435	11.7356	13.0768	13.8238	11.1923	16.1257	14.4054	14.0276	11.3332	12.8317	14.4448	11.5068	14.2877	14.6439	14.5567	12.9458	10.9801	14.5265	12.2318	11.1799
POS8110	PC (38:9)	15.3092	14.0189	12.3691	12.664	13.2747	15.2549	14.0617	11.697	12.9549	-0.140826	14.1277	-0.929611	12.3359	14.5142	15.7757	12.5362	15.2985	14.2137	17.1953	13.863	14.0014	13.863	15.4153	14.5326	14.4956	13.3718	14.4054	13.0735	16.6262	13.4512	13.6991	12.9531	14.2137	14.6439	13.412	14.1196	13.7313	13.4767	14.6382	13.3987	13.6883	14.2438	13.1938	14.9106	13.8918	13.9567	12.4512	15.0659
NEG5208	SM (40:3)	11.3332	11.1033	12.9979	10.7482	11.4357	11.888	11.3772	10.7398	10.5793	12.0362	11.7356	10.3554	10.9144	10.2644	10.7313	10.6439	12.2046	11.973	12.0154	12.1892	11.0084	11.3387	11.3987	10.4512	11.4041	10.0768	9.96578	10.4919	12.2378	10.5887	10.4512	11.9513	10.0362	10.9144	12.1421	12.1066	9.67596	11.043	10.4818	10.2408	10.5981	11.4305	11.3106	10.5981	10.2167	11.446	11.4041	10.7056
POS6333	TAG (39:0)	11.9256	8.35315	12.7334	14.2363	10.1548	13.0327	12.2046	11.1098	12.1954	10.6618	10.5507	13.5018	11.5699	11.7566	11.4512	13.3853	11.7356	11.446	12.0049	13.8337	10.2761	12.0802	13.2541	12.5864	13.0464	10.5793	11.388	11.5411	12.9311	10.9513	13.5265	13.3163	12.3826	10.2644	12.3387	12.3304	13.464	10.8842	13.8138	10.0362	11.4767	9.76984	0.695994	12.8057	10.0901	11.6839	11.4409	13.4252
NEG6109	SM (44:0)	10.1548	7.98299	13.0835	7.65105	8	11.1163	10.9218	8.63662	10.1799	11.0701	11.2703	10.3332	8.91588	9.4818	8.61102	9.67948	9.65821	9.56796	11.7313	12.6188	9.16491	9.82655	11.4767	9.24079	10.0901	7.13955	8	9.49386	10.4512	9.76984	11.0084	12.5555	8.37504	9.84392	10.1421	11.3219	8.33092	8.30378	11.3826	8.67948	10.3663	11.0835	9.65464	8	6.85798	10.4409	8.3443	8.30834
POS7312	TAG (43:5)	17.3281	16.8763	18.8912	15.2805	16.0992	18.3847	16.9622	16.2004	19.6741	21.9292	16.1115	20.8835	17.0046	17.3392	17.9711	17.9135	17.5429	16.6096	18.579	19.229	15.7099	18.2095	18.1718	17.7241	18.1695	18.9619	18.9541	18.4787	17.7053	16.0596	16.8304	20.8478	14.3304	20.0502	19.24	20.8177	14.2949	16.1357	19.3513	16.4399	18.5665	18.3171	15.8037	18.4799	16.9008	19.3163	17.6363	14.8037
NEG2231	FAHFA (38:4)	13.4893	14.0102	15.1397	13.8435	14.0362	14.8386	13.5142	13.031	13.5018	16.1772	12.5265	13.4512	14.7313	12.4173	14.1196	13.3163	14.2805	12.8514	14.183	14.4956	13.5265	13.0549	12.4589	13.1196	13.5627	14.6607	14.4767	14.3987	14.863	13.169	14.0102	14.1357	12.5118	15.9269	14.2061	14.5746	12.7711	13.7731	13.5387	14.6495	14.0189	15.0145	13.6211	14.5922	13.031	14.7834	14.0785	12.9088
NEG2071	FAHFA (37:5)	11.4147	9.15987	11.9069	9.15735	10.4409	11.7731	12.5507	10.0634	11.3219	12.6991	11.1098	11.0967	10.0901	9.65105	10.9144	11.1674	11.4717	11.1923	11.4615	12.2015	9.74483	11.2467	11.3826	8.94544	11.9873	12.6707	11.3387	10.9658	13.7936	10.5603	11.1421	11.5699	8.67948	12.464	12.1737	12.5289	8.98299	11.0768	10.6073	11.697	11.0701	13.1196	9.54882	10.7977	9.81698	11.5603	11.7228	10.4717
NEG2717	FAHFA (41:4)	10.7649	15.1033	12.5068	12.9926	13.3581	12.6303	12.0084	11.744	11.4041	13.8337	9.77808	10.8688	11.4409	10.8533	12.8746	10.4409	12.0119	12.8553	13.3443	12.2198	10.9218	12.1611	9.8392	11.3049	10.6528	11.9366	12.605	12.1033	13.26	11.0701	10.9366	11.3498	11.8842	13.2061	11.3934	11.8918	10.7566	12.2906	11.7731	11.043	11.2288	12.7977	13.2877	13.8533	12.9218	11.7936	12.2992	12.0835
NEG2729	FAHFA (41:3)	12.0934	12.8198	14.0014	12.3745	12.6439	12.3636	12.3987	11.6165	12.3049	13.9567	11.7228	12.6439	12.3636	10.8138	12.3387	12.7099	12.605	12.6684	12.5722	12.4252	11.8376	11.8572	11.9908	11.8297	12.3608	12.9676	12.4717	13.5387	14.5447	12.0049	12.7099	13.0276	11.0566	13.6439	12.8861	13.3163	10.8688	11.7524	11.6439	13.1784	12.1293	14.1115	13.4512	12.8455	11.4512	12.7773	12.6839	11.8376
NEG3529	FAHFA (46:5)	14.183	12.4893	16.0596	12.9385	13.6325	14.9106	15.0785	13.0119	14.6439	17.0076	13.5507	15.2732	15.2696	13.3163	14.0102	13.8823	14.0617	13.7099	15.0362	15.7313	14.1115	13.8037	13.1564	14.1196	14.6382	14.7046	14.4383	14.8386	15.412	13.4767	14.5805	15.1556	13.1049	16.1236	15.2985	15.6467	13.5746	14.3233	13.7099	14.4186	14.3304	15.8138	14.0102	14.5142	13.1469	14.6439	14.6039	13.2688
NEG2385	FAHFA (39:5)	14.8337	15.1033	15.6154	13.9567	15.1277	14.9882	15.508	14.4318	13.9476	15.3853	14.4318	14.887	14.8238	14.1115	13.5746	15.2475	15.2659	14.7936	14.8337	14.6096	14.4512	14.7524	14.0276	14.5326	15.726	15.6828	15.4087	15.4252	16.2877	14.6495	15.1397	15.2913	14.1596	15.3547	13.6096	15.734	14.3233	14.6325	14.1908	15.7757	14.768	15.3163	14.8238	15.183	13.9293	15.4704	15.1477	14.2732
NEG3424	FAHFA (46:9)	16.9203	15.2841	18.2344	14.8775	15.3615	16.8196	17.3172	14.92	16.2714	16.5127	17.7056	14.412	15.1596	14.9385	16.5567	16.2213	17.5913	17.3841	16.829	17.6952	15.2251	16.6418	16.6944	14.7046	17.84	16.0469	15.5981	15.0405	17.3309	15.846	17.1105	16.3954	15.2023	17.5985	17.0081	16.9386	14.5981	16.4219	16.6729	15.5477	16.4576	17.1026	15.1437	16.6518	14.9153	17.5675	16.1965	14.9522
NEG3868	FAHFA (48:5)	7.74147	7.45121	10.3554	0.321928	5.78398	10.5981	-0.336428	5.12928	9.57743	8.25739	7.17991	10.8765	4.19377	9.77643	6.11686	11.1799	8.53916	8.00562	7.03342	11.6165	4.73877	9.14975	10.9801	10.4305	9.59619	8.36632	-0.150401	8.02791	8.61102	8.04985	10.8611	10.5981	7.37504	7.03342	9.85953	9.28771	11.7977	7.14975	11.1485	6.13545	8.41363	6.39232	5.55152	9.03892	6.98868	8.41363	6.67243	6.15987
NEG3551	FAHFA (46:4)	14.6883	14.0102	16.8888	13.6096	14.3443	15.5356	16.0447	14.7783	16.0638	16.1012	14.6211	14.887	14.0617	13.8037	15.3269	14.412	15.5597	14.8386	16.494	16.3198	14.8337	15.8751	14.3092	14.7628	15.977	15.448	15.7936	16.6602	16.5702	14.2213	15.9567	16.0469	13.8533	15.8679	15.7757	16.1635	14.0362	15.0575	15.1791	15.2326	15.7628	16.8814	14.6211	15.8751	13.9748	15.863	15.4987	13.8037
NEG3715	FAHFA (47:4)	17.4709	16.0743	17.9526	15.8138	16.7795	17.6412	18.1635	16.0722	16.4544	16.1984	17.4138	15.6382	15.5834	15.8263	17.9515	16.7868	17.9064	17.6339	18.1762	17.2968	16.5096	17.4816	17.3967	16.3512	16.9533	18.3645	17.7806	17.493	18.8078	16.7796	17.8954	17.1139	15.5746	17.5116	17.4203	17.25	16.2023	17.4114	17.9664	17.039	18.0574	18.2117	15.9613	17.753	16.2456	18.0192	17.0617	16.1772
POS8653	SM (42:3)	20.4583	18.3583	20.5111	18.1407	18.5755	18.2097	19.8169	17.1275	19.5481	19.1671	20.784	18.1345	16.9121	19.1653	9.87344	19.0113	19.9663	19.2506	19.0918	19.9355	18.3907	17.1283	20.328	18.2166	19.9142	11.6795	17.4719	17.6325	19.2333	19.2597	19.9695	20.2712	18.3377	19.0599	20.522	20.5823	16.2363	18.7715	20.2103	18.377	19.8035	18.9143	18.0645	10.3772	9.76155	19.9795	18.0175	17.5329
POS6950	SM (36:1)	19.4685	19.6385	20.9172	19.0736	19.6703	19.2024	20.2984	19.3068	19.6411	20.841	19.8155	17.9704	18.9059	18.1805	19.9897	19.8408	20.6408	21.0791	20.1921	19.6257	19.6176	19.4542	20.6593	18.3619	20.5188	18.7655	19.2347	19.4302	21.0403	18.9433	19.8517	19.7944	19.0485	19.4495	19.9107	20.1907	17.4105	18.9597	19.7221	18.7846	19.6486	19.5164	19.6059	19.5733	18.6629	19.9836	19.4239	18.7364
NEG5235	SM (40:2)	13.9926	14.2061	16.253	13.4383	13.8727	14.2805	14.8088	13.6439	13.3163	14.3581	14.0102	11.7099	13.9012	12.9144	14.4576	13.863	15.2659	14.5981	14.9385	15.4767	11.3608	13.9476	15.0701	13.0967	14.7153	13.7419	13.5746	13.412	15.3056	13.0362	14.8037	14.3853	13.6991	14.9153	14.6773	14.0701	12.2848	14.3092	13.863	13.1033	13.2674	13.6325	14.1984	14.4318	13.6662	14.6039	14.1437	13.0735
POS9678	TAG (51:9)	10.7731	12.3772	11.8098	12.0802	10.4818	10.8057	9.43463	13.5142	10.7056	11.7773	11.8956	11.5555	13.8138	12.7936	12.9421	12.2963	11.1293	10.5603	13.0718	14.0014	14.1984	11.4717	12.1357	12.3663	11.0293	12.3106	11.8842	10.5118	10.5216	12.7482	11.1674	10.973	13.1309	10.697	11.744	12.1453	13.5864	13.1309	10.8218	11.6839	10.7814	14.1984	12.158	12.1954	13.6991	11.0362	13.6325	14.1277
NEG6078	SM (44:1)	11.7731	9.7039	13.1212	9.29921	10.2761	13.7628	14.1752	9.52356	10.5216	9.56605	12.6027	8.66534	9.21675	11.7356	13.1861	11.7936	13.1784	13.2228	12.5746	11.8337	11.6618	11.0293	13.464	11.2527	11.8842	11.0084	13.7207	9.99435	13.3581	11.5265	12.6773	10.7056	9.62571	11.7056	12.7607	12.4435	9.98014	11.5793	14.5447	11.4094	13.2061	11.0498	9.32643	12.3163	11.8688	13.4893	11.5362	10.7228
POS3659	DAG (32:3)	12.6595	12.2703	13.8238	13.5507	13.2467	13.1908	12.3772	13.2258	15.1674	13.2046	12.4818	15.6382	13.1564	15.3373	13.5018	16.0659	13.7731	13.5018	12.9908	14.2363	14.3092	14.0617	15.6745	15.8238	14.3581	13.3443	14.1596	13.8138	14.0447	16.311	13.9476	13.6551	15.3752	12.5093	12.8057	12.6142	15.1437	13.4767	15.1713	12.9676	14.2877	12.697	12.4226	12.6506	13.9748	12.1098	15.2061	14.8582
POS8013	TAG (45:3)	11.5699	8.42206	13.8037	11.2703	10.7895	14.5018	14.3373	12.1163	11.2586	10.3772	10.3443	10.1033	12.0327	11.8727	9.90689	11.2877	8.56605	10.5216	7.82655	13.0276	12.4409	11.2408	12.4742	12.1611	12.5651	6.34873	11.6303	10.5887	10.8842	10.8765	12.6096	14.5447	12.1163	5.75221	13.3021	14.1984	10.4409	9.54303	14.5805	11.6618	8.82972	7.71425	0.695994	10.8533	10.0634	9.07682	11.9293	13.2819
POS8529	PC (38:6)	20.9367	18.1841	20.0841	17.276	18.7558	20.2438	21.4044	17.1707	21.6668	20.0202	21.9757	18.8056	16.9172	18.7947	19.6048	19.4005	20.1734	19.9005	20.0098	20.0903	18.5696	19.6468	20.6663	18.6804	21.1703	18.8184	19.5227	19.4124	20.5315	19.6329	20.8439	20.1026	17.7809	21.7	22.4226	21.166	17.1872	19.4858	20.7577	19.822	20.3379	21.1206	18.0598	19.5976	17.073	21.4306	18.8624	18.1737
POS12745	TAG (63:3)	10.8688	10.2527	15.0014	10.0224	11.0362	14.183	12.6484	11.9106	11.7142	14.7313	10.5887	15.5507	13.3304	16.1397	11.2877	12.8078	11.7013	6.64386	11.9801	14.1908	12.1737	12.5483	13.4512	11.3826	12.6165	10.0224	13.0701	12.3745	11.6926	12.2992	12.697	16.7121	12.464	7.99435	11.9366	14.7783	14.9246	12.1453	13.4252	13.412	12.9106	8.46761	10.0084	11.7607	11.8017	9.43254	11.3826	11.4252
POS6297	PE (33:2)	14.1437	14.8823	13.1212	13.7936	14.7207	13.8727	12.7607	13.4252	14.7628	17.7589	13.5265	14.7936	13.6662	13.3021	13.2541	12.7503	13.8337	13.0701	14.5326	15.2326	13.5864	12.8435	13.9012	13.1938	13.3581	13.7207	13.2046	13.2718	13.8823	13.0818	13.0413	14.906	12.6528	16.472	16.4464	13.9385	12.1	13.3443	14.6495	14.2137	12.9926	12.9908	14.3512	14.2805	13.7313	12.0566	12.9069	12.8337
POS11551	TAG (57:6)	13.3021	15.1196	15.2475	12.3134	14.464	14.9522	13.1846	14.3163	13.0413	14.5567	12.6573	13.5627	14.8582	13.6662	13.06	13.2363	14.8533	12.9256	15.4021	15.1033	14.5687	14.7576	15.3853	13.412	12.0634	15.3092	14.3163	12.605	15.1437	13.7628	13.464	16.6992	13.8037	10.7895	12.0802	16.3251	13.5981	14.6039	13.4893	13.7419	12.8376	11.7855	15.0743	15.6718	15.9408	13.3021	14.6551	14.4383
POS6033	PE (32:1)	15.1869	15.4956	16.9564	15.049	14.6154	15.2732	17.2239	15.6523	18.0523	19.063	15.435	18.1702	14.3443	14.7207	17.6694	15.2175	16.4799	14.9882	15.3056	18.3637	15.1517	15.9293	14.9339	14.6718	17.9455	18.2285	15.5326	15.68	15.8557	14.5981	18.1588	17.6338	13.92	19.4526	17.4249	17.4029	15.6268	15.5356	18.0454	14.2213	17.983	17.6176	13.7099	15.6551	14.6039	16.582	15.1397	14.5387
POS7112	TAG (42:3)	13.6439	13.5018	11.9979	17.4525	12.8765	12.7356	11.7607	15.1596	12.2046	12.5018	11.0701	12.9549	15.7233	15.9431	14.92	14.4831	12.8533	12.3163	11.9908	12.3961	14.6883	12.5068	13.8533	13.3581	12.0634	13.2348	14.2137	14.6495	13.2	13.7936	12.2703	11.6707	16.4972	9.75989	11.2228	11.6618	14.1437	13.7207	12.3691	14.3718	12.8078	10.2408	14.0362	12.0258	14.3718	11.1861	14.6828	17.2012
POS9827	TAG (51:6)	9.25503	13.1405	11.9837	13.9012	11.9944	11.1033	9.1472	14.5204	11.8727	11.584	10.7649	13.3304	14.6662	14.6096	12.8158	13.3853	11.9801	9.60918	12.4893	11.5265	15.1196	12.1421	13.7834	14.1596	9.98014	14.183	12.4893	13.3304	12.1196	13.4767	11.043	12.2935	13.8533	5.82273	8.61471	11.1674	14.2877	13.1799	11.4305	12.6303	13.3581	6.41954	14.1908	11.4252	14.464	10.2167	13.5981	13.0154
POS4276	PEtOH (26:0)	11.6484	9.28771	11.5265	8.71768	10.2046	10.3219	12.3554	8.98868	11.5411	10.697	10.8994	9.58496	9.66888	9.15987	7.87036	10.6883	8.97154	11.6839	9.23601	9.5157	10.3443	11.6926	11.6439	10.7228	11.697	8.41363	11.1923	10.9218	11.1228	11.7056	10.4919	13.6551	9.27845	11.0084	12.8277	11.3276	7.62205	9.90087	11.7056	9.73471	11.4615	11.9658	7.94837	12.7482	7.24793	11.7228	9.42417	8.27146
POS9900	PEtOH (44:0)	13.9012	11.744	11.8258	12.2497	13.3163	14.5387	16.1377	11.388	12.0868	12.3049	14.5018	9.96578	10.8994	12.1768	12.4944	12.6751	13.464	15.2586	14.5746	12.3247	12.7398	13.0258	15.2586	11.1984	13.7313	13.118	15.8037	10.4717	15.8337	11.9256	12.973	12.7121	12.1293	12.5338	13.4893	14.4383	11.2586	13.8138	14.7987	12.4818	14.183	13.1737	12.6257	14.4767	14.8918	14.7783	10.4717	12.7503
POS6880	PMeOH (36:4)	14.3581	12.3934	14.3581	10.5118	13.5627	14.6937	15.3339	13.203	14.7936	13.92	15.183	12.5675	11.0835	12.4615	15.2877	13.6439	14.2586	17.0041	14.2586	15.7576	14.8484	15.9106	16.6243	13.3718	14.4448	14.365	13.0515	14.3786	14.3786	13.2061	14.5687	14.0189	11.9403	15.0701	14.9567	15.3163	13.1016	14.7471	15.863	12.4793	16.1297	17.0986	11.6439	15.6773	12.2935	18.2422	12.4305	12.2819
POS7890	PMeOH (40:8)	13.9012	13.2228	16.0383	11.1033	13.6325	15.8113	17.1233	13.3853	15.5537	13.6211	15.4672	12.9694	12.3636	12.1923	15.8113	12.5507	14.1752	16.4909	15.4087	16.1135	14.6883	16.3339	15.183	13.1517	15.6096	15.2841	14.9431	14.0102	16.1615	12.7398	14.2213	14.2586	11.0701	16.1811	16.1733	15.7287	13.7099	15.4862	15.2985	12.6461	15.5265	16.6832	12.964	16.9865	13.6096	16.6992	14.0868	13.464
POS9238	PMeOH (44:6)	8.41363	9.86419	10.5411	9.69697	10.2644	10.3987	7.90689	8.62205	11.7099	9.93958	10.7649	7.65821	9.36194	9.87498	8.79442	9.09276	10.4717	11.3663	7.55459	9.25267	9.72281	10.5603	10.1548	8.74147	10.2408	10.3443	9.7039	9.75489	9.03617	10.3663	8.85175	9.95855	12.2586	-0.14401	11.2348	9.57175	7.61471	12.4969	10.3663	9.69349	9.13186	8.49586	11.4409	9.46964	9.34873	9.99435	10.3332	9.19229
POS9039	PMeOH (44:10)	18.8445	18.5492	19.6333	17.4792	18.5267	19.0693	19.1015	18.1913	18.785	18.6786	18.4716	17.6603	17.6686	17.507	18.2719	17.7863	20.0949	18.5265	19.9319	18.9247	18.3281	18.8704	18.1608	17.62	18.3367	19.71	18.6773	18.5897	20.1287	18.0906	19.2043	18.227	17.1354	19.4963	18.6882	19.1999	17.5297	18.8802	18.3003	18.5169	18.3918	19.0665	18.4734	19.612	18.5326	19.3241	18.8435	18.3558
POS8954	PMeOH (44:12)	14.9926	17.3169	14.768	16.1615	16.9104	13.9748	14.3443	15.9223	13.8337	-0.140826	13.8337	13.9012	16.1053	14.2732	14.8037	14.0276	14.4383	14.9246	16.0909	14.0102	14.9012	14.6828	14.0014	13.9658	14.4512	15.3443	15.9177	14.9293	14.6883	14.508	14.5687	15.768	15.0319	14.2659	13.2819	15.2512	14.9567	15.0785	14.3512	15.435	14.3021	14.3987	16.464	15.968	16.3391	13.9837	14.5142	14.9339
POS13027	TAG (66:6)	12.7731	11.7482	15.7471	9.36413	12.4226	16.4704	14.7099	11.1611	11.4041	11.7356	12.5265	14.8037	10.5603	14.8823	10.2992	10.6348	14.0617	11.9366	12.6119	14.7366	12.1163	14.0951	16.2326	11.1033	12.1196	11.9181	13.412	12.5651	13.7936	13.2747	13.5627	16.1791	10.1033	7.80735	11.9256	15.7498	13.1131	13.1277	15.0617	14.3786	12.2318	9.56986	9.76818	14.5687	12.0189	12.4226	10.4305	10.6707
POS8791	TAG (48:6)	12.4589	13.0345	14.2213	16.1115	13.7628	12.9658	12.605	15.2913	12.6506	12.1861	9.13186	12.5118	14.6325	15.1791	13.3987	14.3786	15.5716	12.183	11.7398	13.1098	14.9567	13.8238	13.7731	14.2288	12.3304	14.6268	14.0532	14.1357	14.4186	14.4893	13.3718	12.5142	15.0659	12.1033	13.5746	14.2061	14.5567	12.9622	13.6325	13.3853	13.1627	12.3907	13.4252	11.7013	14.5922	12.9031	15.1236	14.3233
POS7126	PE (36:4)	19.7109	19.1578	19.7849	17.5658	19.6817	19.1908	20.1193	17.9794	21.4237	19.4562	20.7225	20.7435	17.7139	18.8251	19.691	18.3689	20.2771	19.5325	18.8932	20.1634	18.6772	19.9079	18.7202	18.8809	20.1377	20.2336	19.1006	20.1703	20.0103	19.2773	19.7192	19.857	18.0013	21.0928	19.8242	20.6086	18.308	19.778	20.2707	19.931	20.2196	20.023	17.9169	19.944	17.9665	20.4124	19.2546	18.2299
POS6197	TAG (39:3)	13.412	11.7142	14.6268	11.7936	12.9181	13.5265	13.6096	13.2152	13.0918	12.7013	12.9873	13.4893	11.1033	11.388	12.5093	13.6325	13.7834	13.2243	13.0802	13.6662	12.7313	14.2586	14.4512	13.3987	13.3443	12.863	13.6991	12.6461	13.9748	13.4893	13.6883	14.0014	11.5459	11.5699	13.0464	14.3373	13.5627	13.0172	14.2363	12.5911	13.7731	12.5362	10.4818	14.3512	13.1421	13.3853	13.6096	12.2258
POS6981	TAG (42:6)	14.0785	10.9069	8.24317	17.8444	9.96145	10.3443	8.6865	12.5864	9.40514	10.0084	10.2288	9.00562	13.3987	13.7419	12.4252	12.1325	10.9586	11.1485	9.87498	7.96	12.905	10.5216	8.8392	11.5887	11.5411	12.3907	11.6303	11.2761	9.96	11.5018	10.2877	10.1923	14.8533	8.81378	8.74147	8.97154	9.50383	10.2046	10.3106	11.1861	9.96578	10.1421	12.0634	9.35094	11.4041	9.25974	12.4666	16.1497
POS6855	TAG (42:9)	-0.093879	9.06878	-0.320126	14.906	9.62753	7.54689	-0.336428	10.5699	9.21917	10.388	8.43879	9.05528	12.0802	12.4691	8.90388	10.4717	8.77808	0.111031	0.687061	7.34873	9.71425	-0.261881	-0.818579	9.85019	-0.307573	9.46352	7.18982	10.0084	8.65464	8.27146	-0.318326	0.238787	12.8118	9.59805	9.75154	0.0426443	10.2167	-0.158429	-0.643856	9.37504	9.68475	9.49185	11.3387	7.94251	8.56986	8.92778	9.86882	13.9476
POS8140	TAG (45:0)	13.5142	13.2877	12.2015	13.3718	13.0464	11.2107	12.2556	12.043	11.5555	12.4409	11.3443	12.4564	12.3907	11.9586	11.9106	11.9069	12.2963	12.3021	12.1163	11.9403	12.1737	11.8956	12.9012	12.0768	12.3745	12.4226	11.1163	12.0868	11.7356	11.9658	12.9748	12.4666	12.3276	11.944	11.9403	11.6795	12.6729	11.7056	12.3078	12.3276	11.8098	11.8688	13.1892	12.5651	12.4383	12.9979	12.1485	13.4512
POS7729	TAG (45:9)	20.9758	20.0683	20.0258	19.3603	21.4589	20.1421	21.1027	18.6123	21.6035	20.2356	21.7183	21.0668	18.7913	20.204	20.2515	19.7256	21.0497	21.1369	20.5338	20.0723	19.6451	20.5031	19.8014	20.3866	21.5526	20.8221	20.5099	20.793	20.7453	20.4312	20.7003	21.3791	19.4716	21.5901	20.7863	21.2147	19.1209	20.9151	21.0179	21.0234	21.1451	21.1545	19.5915	20.7143	19.5436	21.356	19.7912	19.6383
POS8503	TAG (48:12)	18.5452	19.3852	19.3672	18.3802	19.6955	18.4874	18.2413	18.0416	17.8812	17.6356	19.1161	18.213	18.0149	17.7215	18.2387	17.5956	18.6309	18.9013	19.4776	17.8956	18.7997	18.6025	17.4082	17.8756	18.419	19.0935	18.9272	18.3344	19.6688	18.3085	18.4032	18.9016	17.7846	18.6989	18.0189	18.7372	17.7166	19.3928	18.7174	19.14	18.6039	18.0853	18.6923	19.7138	18.8841	17.7625	18.4602	18.679
POS12897	TAG (66:15)	11.1228	12.6773	11.697	10.8918	12.6751	11.5555	11.5887	11.9549	10.9144	11.3443	10.6439	10.8138	12.0868	10.4919	11.5555	10.2167	11.0835	12.0701	12.5746	11.5018	11.2992	12.0566	10.5981	10.8297	11.2703	11.7649	11.9293	11.2046	11.8842	10.2408	11.1357	11.944	10.6707	11.7185	11.5981	11.4969	11.1674	11.8994	11.3718	10.8533	10.9366	11.888	11.9218	12.4615	12.7078	11.3106	11.0768	11.7936
NEG2254	Cer-ADS (33:0)	13.1877	11.4868	13.9293	11.9801	11.9766	13.9293	14.1596	11.5699	13.0084	16.2714	12.7916	11.8376	12.5068	11.42	12.3471	12.5507	14.1596	12.6188	14.3443	13.8727	12.7185	13.8238	12.7356	11.4409	13.0532	13.5018	13.9926	13.464	13.9748	12.0668	13.9748	13.1453	12.4919	15.8942	13.5864	13.4893	11.697	12.944	13.5507	13.3163	12.2556	15.0701	13.5864	13.412	11.5651	13.8238	12.9476	11.9218
NEG5221	OxPE (38:5)	13.3718	12.3359	12.8861	10.2408	12.2137	15.6325	13.5746	11.0084	13.8823	17.9422	12.3853	15.0992	14.6718	10.2408	11.8688	11.7228	12.8138	12.8277	12.8118	13.2571	11.5555	12.1261	14.5204	10.6618	12.2497	11.5362	13.1	12.4147	12.6883	11.0768	12.3608	15.8989	9.98014	13.412	13.6662	12.6618	12.3049	12.628	11.7482	11.8918	12.2615	13.4512	13.6551	12.2877	9.53722	12.5387	12.9549	10.2877
POS11235	PEtOH (49:4)	13.0668	16.2677	16.3426	16.5477	15.4893	15.641	14.0785	17.1195	15.8411	-0.140826	14.4448	15.7576	17.3963	16.0319	14.8775	14.9703	16.985	14.3853	16.6844	15.435	17.5543	16.528	16.6315	15.9036	14.3718	17.1388	15.5447	15.7602	16.5111	16.6703	14.8287	14.2586	17.3948	10.1163	12.1799	14.8238	16.3615	16.4831	14.6495	14.9431	15.624	12.1674	15.4153	15.846	18.2632	14.1517	17.187	18.1802
NEG4063	PE (36:4)	17.9768	16.1674	19.1209	15.6125	17.2141	18.5413	19.1783	15.2099	19.0678	17.6026	18.8403	18.2335	15.5326	16.3529	18.1976	16.5219	18.6412	18.2317	17.4777	18.8292	16.8159	18.5409	17.2569	16.579	18.156	18.7711	17.3256	17.8522	18.9526	17.8109	17.8903	17.822	15.7731	20.147	19.2809	18.2164	16.2732	18.1276	18.4133	17.7936	18.0828	19.1818	15.8965	18.9804	16.2841	18.6242	18.0291	16.5966
POS11712	TAG (57:1)	17.0488	18.358	19.5603	18.1748	18.3979	18.3526	16.7431	19.2483	18.4884	15.8727	18.0409	19.9181	19.0872	19.1585	17.8846	18.5568	19.1231	17.0154	17.6443	18.5166	19.3212	19.5545	20.1776	18.8811	16.5356	18.8442	18.9939	18.6379	17.9791	19.5624	18.4602	19.478	19.0756	12.9855	13.9012	18.5912	19.2247	19.0655	18.9933	18.6298	18.9546	14.7419	18.1448	18.5543	19.9811	16.5311	19.6644	18.5903
POS8197	PC (36:0)	19.9673	18.2562	20.1166	17.7689	19.8061	20.5505	20.6256	17.5849	20.1598	20.3407	20.5347	19.4093	17.0757	19.1287	20.181	19.4146	20.4058	21.3262	20.2758	19.9158	18.3868	19.868	19.9976	19.7541	21.1334	19.8061	19.2671	20.3331	20.5706	19.2544	20.553	20.6985	18.5688	20.0289	20.7218	20.5766	18.1356	19.902	20.4752	19.5249	20.5802	20.9541	17.6292	20.1451	18.0179	21.0096	18.8708	18.5098
NEG1268	LPE (17:1)	9.12412	7.71425	9.00562	6.6279	8.18982	11.0154	9.53916	9.35535	9.87036	12.9694	8.47573	7.76818	6.67243	6.20359	9.10852	9.99435	8.65821	8.3837	8.33985	12.4409	8.75489	7.74819	9.43879	8.16491	11.1421	8.33985	7.44294	9.04985	8.41785	7.19967	8.82018	8.29002	5.88753	11.1293	12.5043	12.0835	5.79701	8.07146	10.0634	7.14975	8.94251	10.2408	5.86047	8.57743	7.47573	10.9801	7.06609	6.02015
NEG1449	LPE (19:0)	10.9218	8.56224	11.0566	7.74819	10.7814	10.2046	10.5603	10.3332	12.3304	15.1596	10.1674	12.2674	10.5603	8.67243	10.9801	11.7013	9.75489	10.2644	10.5887	13.5864	10.3332	10.9513	10.6073	10.5118	12.1098	10.8688	11.1611	11.7814	10.8218	10.2527	10.9513	12.3987	9.224	11.6926	12.2674	14.0447	9.49985	10.6618	11.4615	10.0084	10.7566	10.973	8.35755	10.6618	8.92184	10.4094	11.8017	10.4305
[truncated: 1,567 more rows]
[truncated: 431 more columns]

## Sheet: Table S3
Table S3. Annotation of MS2 verified polar metabolomic data
[truncated: 595 more rows]

## Sheet: Table S4
Table S4. Annotation of MS2 verified lipidomic data
[truncated: 1,945 more rows]

[truncated: 7 more sheets: Table S5, Table S6, Table S7, Table S8, Table S9, Table S10, Table S11]
